# Supplementary material for: Plate waste of adults in the United States measured in free-living conditions
Source: PLoS One. 2018 Feb 14;13(2):e0191813. doi: 10.1371/journal.pone.0191813 (PMC5812590; doi:10.1371/journal.pone.0191813)
Supplement: S1 File — (CSV) [file pone.0191813.s002.csv]

Subject	TakenSrv	TakenGramWt	ReturnedGramWt	EnergyTaken	EnergyReturned	age_all	gender_all	race_all	screenbmi_all	screenhtcm_all	screenwtkg_all	WasteRate	BrianLiquid	calperserve	foodcodecat	per_en_as_fat	per_en_as_prot	per_en_as_carb	servingsizecal
36657	3	38.25	0	159.12	0	50	2	1	30.6	167.60001	86	0	0	53.040001	sweets	25.969986	2.9282577	70.278183	53.040001
33904	1	243	0	996.3	0	48	2	1	26.4	163.7	70.699997	0	0	996.29999	milk	88.642159	8.8567619	2.5010788	996.29999
30344	2	486	60.75	1992.6	249.075	37	1	2	31.700001	166.2	87.699997	.125	0	996.29999	milk	88.642159	8.8567619	2.5010788	996.29999
33904	.75	182.25	0	747.225	0	48	2	1	26.4	163.7	70.699997	0	0	996.29999	milk	88.642159	8.8567619	2.5010788	996.29999
38344	.4	97.2	0	398.52	0	23	2	2	19.6	170.2	56.799999	0	0	996.29999	milk	88.642159	8.8567619	2.5010788	996.29999
34734	.5	121.5	0	498.15	0	32	2	2	32.900002	160	84.199997	0	0	996.29999	milk	88.642159	8.8567619	2.5010788	996.29999
35109	1	138	0	71.76000000000001	0	51	2	1	31	156.7	76	0	0	71.760002	fruit	2.3906929	1.6619791	88.276657	71.760002
35109	1.5	207	0	107.64	0	51	2	1	31	156.7	76	0	0	71.760002	fruit	2.3906929	1.6619791	88.276657	71.760002
14926	1	138	0	71.76000000000001	0	35	2	1	33.799999	163	89.900002	0	0	71.760002	fruit	2.3906929	1.6619791	88.276657	71.760002
14006	1	138	0	71.76000000000001	0	53	2	1	30.299999	163.5	81.099998	0	0	71.760002	fruit	2.3906929	1.6619791	88.276657	71.760002
31374	1	138	0	71.76000000000001	0	50	2	1	25.299999	160.10001	64.800003	0	0	71.760002	fruit	2.3906929	1.6619791	88.276657	71.760002
35385	1	138	0	71.76000000000001	0	50	2	2	37.5	167.7	105.5	0	0	71.760002	fruit	2.3906929	1.6619791	88.276657	71.760002
20059	1	138	0	71.76000000000001	0	44	1	2	34.900002	182.10001	115.6	0	0	71.760002	fruit	2.3906929	1.6619791	88.276657	71.760002
16244	1	138	0	71.76000000000001	0	27	2	1	18.799999	159.7	48	0	0	71.760002	fruit	2.3906929	1.6619791	88.276657	71.760002
20059	1	138	0	71.76000000000001	0	44	1	2	34.900002	182.10001	115.6	0	0	71.760002	fruit	2.3906929	1.6619791	88.276657	71.760002
1928	1	138	0	71.76000000000001	0	47	2	2	29.700001	158.60001	74.699997	0	0	71.760002	fruit	2.3906929	1.6619791	88.276657	71.760002
11404	1	138	0	71.76000000000001	0	49	2	2	32.099998	159.2	81.300003	0	0	71.760002	fruit	2.3906929	1.6619791	88.276657	71.760002
35109	1	138	0	71.76000000000001	0	51	2	1	31	156.7	76	0	0	71.760002	fruit	2.3906929	1.6619791	88.276657	71.760002
14006	1	138	0	71.76000000000001	0	53	2	1	30.299999	163.5	81.099998	0	0	71.760002	fruit	2.3906929	1.6619791	88.276657	71.760002
34434	1	138	0	71.76000000000001	0	28	2	2	36.700001	160.39999	94.5	0	0	71.760002	fruit	2.3906929	1.6619791	88.276657	71.760002
20059	1	138	0	71.76000000000001	0	44	1	2	34.900002	182.10001	115.6	0	0	71.760002	fruit	2.3906929	1.6619791	88.276657	71.760002
38914	1	138	0	71.76000000000001	0	20	2	2	33.299999	169.89999	96.199997	0	0	71.760002	fruit	2.3906929	1.6619791	88.276657	71.760002
16244	1	138	0	71.76000000000001	0	27	2	1	18.799999	159.7	48	0	0	71.760002	fruit	2.3906929	1.6619791	88.276657	71.760002
34944	2	185	0	72.15000000000001	0	21	2	1	37.400002	165	101.8	0	0	36.075001	veg	39.944134	19.142294	33.108772	36.075001
34944	2	185	0	72.15000000000001	0	21	2	1	37.400002	165	101.8	0	0	36.075001	veg	39.944134	19.142294	33.108772	36.075001
26282	2	370	0	144.3	0	26	2	2	32.099998	168	90.699997	0	0	72.150002	veg	39.944134	19.142294	33.108772	72.150002
39123	2	370	0	144.3	0	42	2	1	36.299999	163.39999	96.800003	0	0	72.150002	veg	39.944134	19.142294	33.108772	72.150002
16244	1	75	0	120	0	27	2	1	18.799999	159.7	48	0	0	120	fruit	69.91243	4.3353853	18.490419	120
36657	4	150	0	240	0	50	2	1	30.6	167.60001	86	0	0	60	fruit	69.91243	4.3353853	18.490419	60
36898	1	7	0	33.32	0	51	2	2	30.5	164.39999	82.300003	0	0	33.32	legume	46.446037	26.084122	23.312683	33.32
36898	1	7	0	33.32	0	51	2	2	30.5	164.39999	82.300003	0	0	33.32	legume	46.446037	26.084122	23.312683	33.32
36898	1	7	0	33.32	0	51	2	2	30.5	164.39999	82.300003	0	0	33.32	legume	46.446037	26.084122	23.312683	33.32
34734	1	7	0	33.32	0	32	2	2	32.900002	160	84.199997	0	0	33.32	legume	46.446037	26.084122	23.312683	33.32
30344	1	7	0	33.32	0	37	1	2	31.700001	166.2	87.699997	0	0	33.32	legume	46.446037	26.084122	23.312683	33.32
31234	1	246	0	548.58	0	33	2	1	32.799999	152.7	76.5	0	0	548.58002	meat	39.78553	22.918938	36.205017	548.58002
39535	2	492	0	1097.16	0	34	2	1	21.700001	171.5	63.799999	0	0	548.58002	meat	39.78553	22.918938	36.205017	548.58002
33034	3	738	0	1645.74	0	18	2	1	22.4	165.60001	61.299999	0	0	548.58002	meat	39.78553	22.918938	36.205017	548.58002
20597	1	26	0	66.81999999999999	0	60	2	1	28.6	157.89999	71.300003	0	0	66.82	grain	5.4675994	15.371871	77.473	66.82
35109	.5	65.5	0	168.335	0	51	2	1	31	156.7	76	0	0	336.67001	grain	5.4675994	15.371871	77.473	336.67001
14006	1	131	0	336.67	0	53	2	1	30.299999	163.5	81.099998	0	0	336.67001	grain	5.4675994	15.371871	77.473	336.67001
16582	1	131	0	336.67	0	65	2	1	30.799999	157.3	76.099998	0	0	336.67001	grain	5.4675994	15.371871	77.473	336.67001
39123	1	131	0	336.67	0	42	2	1	36.299999	163.39999	96.800003	0	0	336.67001	grain	5.4675994	15.371871	77.473	336.67001
20597	1	26	0	66.81999999999999	0	60	2	1	28.6	157.89999	71.300003	0	0	66.82	grain	5.4675994	15.371871	77.473	66.82
39123	2	262	0	673.34	0	42	2	1	36.299999	163.39999	96.800003	0	0	336.67001	grain	5.4675994	15.371871	77.473	336.67001
35109	.5	65.5	0	168.335	0	51	2	1	31	156.7	76	0	0	336.67001	grain	5.4675994	15.371871	77.473	336.67001
14006	1.5	196.5	0	505.005	0	53	2	1	30.299999	163.5	81.099998	0	0	336.67001	grain	5.4675994	15.371871	77.473	336.67001
20059	1	253	0	313.72	0	44	1	2	34.900002	182.10001	115.6	0	0	313.72	legume	19.073301	16.237532	59.035027	313.72
11404	1	126.5	0	156.86	0	49	2	2	32.099998	159.2	81.300003	0	0	156.86	legume	19.073301	16.237532	59.035027	156.86
39123	1	253	0	313.72	0	42	2	1	36.299999	163.39999	96.800003	0	0	313.72	legume	19.073301	16.237532	59.035027	313.72
36693	1	126.5	0	156.86	0	55	2	1	34.900002	172	103.3	0	0	156.86	legume	19.073301	16.237532	59.035027	156.86
34434	2	126.5	0	156.86	0	28	2	2	36.700001	160.39999	94.5	0	0	78.43	legume	19.073301	16.237532	59.035027	78.43
31234	1	126.5	63.25	156.86	78.43000000000001	33	2	1	32.799999	152.7	76.5	.5	0	156.86	legume	19.073301	16.237532	59.035027	156.86
21108	1	253	0	313.72	0	60	2	1	34.5	162.3	90.900002	0	0	313.72	legume	19.073301	16.237532	59.035027	313.72
30344	1	126.5	0	156.86	0	37	1	2	31.700001	166.2	87.699997	0	0	156.86	legume	19.073301	16.237532	59.035027	156.86
16244	1	118	59	105.02	52.51	27	2	1	18.799999	159.7	48	.5	0	105.02	fruit	2.7970412	4.1994143	87.995071	105.02
38023	1	118	0	105.02	0	28	2	2	39.400002	165.8	108.2	0	0	105.02	fruit	2.7970412	4.1994143	87.995071	105.02
27416	1	118	0	105.02	0	42	1	1	28.700001	168.39999	81.5	0	0	105.02	fruit	2.7970412	4.1994143	87.995071	105.02
1475	1	118	0	105.02	0	60	2	1	35.700001	168	100.8	0	0	105.02	fruit	2.7970412	4.1994143	87.995071	105.02
31196	1	118	0	105.02	0	50	1	1	37.299999	191.7	136.89999	0	0	105.02	fruit	2.7970412	4.1994143	87.995071	105.02
18638	1	118	0	105.02	0	59	2	1	29.1	164.8	79.099998	0	0	105.02	fruit	2.7970412	4.1994143	87.995071	105.02
31524	1	118	0	105.02	0	28	2	1	33.5	161.7	87.699997	0	0	105.02	fruit	2.7970412	4.1994143	87.995071	105.02
31524	1	118	0	105.02	0	28	2	1	33.5	161.7	87.699997	0	0	105.02	fruit	2.7970412	4.1994143	87.995071	105.02
36267	1	118	0	105.02	0	21	2	2	35.900002	155.2	86.400002	0	0	105.02	fruit	2.7970412	4.1994143	87.995071	105.02
35109	.5	59	0	52.51	0	51	2	1	31	156.7	76	0	0	105.02	fruit	2.7970412	4.1994143	87.995071	105.02
38023	1	118	0	105.02	0	28	2	2	39.400002	165.8	108.2	0	0	105.02	fruit	2.7970412	4.1994143	87.995071	105.02
1928	1	118	0	105.02	0	47	2	2	29.700001	158.60001	74.699997	0	0	105.02	fruit	2.7970412	4.1994143	87.995071	105.02
22992	1	118	0	105.02	0	35	2	1	33.5	154.2	79.599998	0	0	105.02	fruit	2.7970412	4.1994143	87.995071	105.02
27416	1	118	0	105.02	0	42	1	1	28.700001	168.39999	81.5	0	0	105.02	fruit	2.7970412	4.1994143	87.995071	105.02
16244	.5	59	0	52.51	0	27	2	1	18.799999	159.7	48	0	0	105.02	fruit	2.7970412	4.1994143	87.995071	105.02
18638	1	118	0	105.02	0	59	2	1	29.1	164.8	79.099998	0	0	105.02	fruit	2.7970412	4.1994143	87.995071	105.02
31196	1	118	0	105.02	0	50	1	1	37.299999	191.7	136.89999	0	0	105.02	fruit	2.7970412	4.1994143	87.995071	105.02
36744	.5	59	0	52.51	0	40	2	1	27.1	165.5	74.300003	0	0	105.02	fruit	2.7970412	4.1994143	87.995071	105.02
34734	1	118	0	105.02	0	32	2	2	32.900002	160	84.199997	0	0	105.02	fruit	2.7970412	4.1994143	87.995071	105.02
35385	1	118	0	105.02	0	50	2	2	37.5	167.7	105.5	0	0	105.02	fruit	2.7970412	4.1994143	87.995071	105.02
22992	1	118	0	105.02	0	35	2	1	33.5	154.2	79.599998	0	0	105.02	fruit	2.7970412	4.1994143	87.995071	105.02
33364	1	118	0	105.02	0	37	2	1	37.599998	150.7	85.5	0	0	105.02	fruit	2.7970412	4.1994143	87.995071	105.02
8412	1	118	0	105.02	0	30	2	2	32	172.2	94.900002	0	0	105.02	fruit	2.7970412	4.1994143	87.995071	105.02
16582	2	236	0	210.04	0	65	2	1	30.799999	157.3	76.099998	0	0	105.02	fruit	2.7970412	4.1994143	87.995071	105.02
32274	1	118	0	105.02	0	30	1	2	31.200001	189.89999	112.5	0	0	105.02	fruit	2.7970412	4.1994143	87.995071	105.02
39535	1	118	0	105.02	0	34	2	1	21.700001	171.5	63.799999	0	0	105.02	fruit	2.7970412	4.1994143	87.995071	105.02
34734	1	118	0	105.02	0	32	2	2	32.900002	160	84.199997	0	0	105.02	fruit	2.7970412	4.1994143	87.995071	105.02
31524	1	118	0	105.02	0	28	2	1	33.5	161.7	87.699997	0	0	105.02	fruit	2.7970412	4.1994143	87.995071	105.02
22992	1	118	0	105.02	0	35	2	1	33.5	154.2	79.599998	0	0	105.02	fruit	2.7970412	4.1994143	87.995071	105.02
16582	1	118	0	105.02	0	65	2	1	30.799999	157.3	76.099998	0	0	105.02	fruit	2.7970412	4.1994143	87.995071	105.02
16244	.25	29.5	0	26.255	0	27	2	1	18.799999	159.7	48	0	0	105.02	fruit	2.7970412	4.1994143	87.995071	105.02
20059	1	118	0	105.02	0	44	1	2	34.900002	182.10001	115.6	0	0	105.02	fruit	2.7970412	4.1994143	87.995071	105.02
38023	.5	59	0	52.51	0	28	2	2	39.400002	165.8	108.2	0	0	105.02	fruit	2.7970412	4.1994143	87.995071	105.02
33314	1	9.300000000000001	0	6.975	0	44	2	1	28.5	159.5	72.5	0	0	6.9749999	veg	20.668058	9.3945723	66.805847	6.9749999
38344	4	37.2	0	27.9	0	23	2	2	19.6	170.2	56.799999	0	0	6.9749999	veg	20.668058	9.3945723	66.805847	6.9749999
30193	2	18.6	4.65	13.95	3.4875	24	2	2	30.1	164.10001	81.099998	.25	0	6.9749999	veg	20.668058	9.3945723	66.805847	6.9749999
30193	1	9.300000000000001	0	6.975	0	24	2	2	30.1	164.10001	81.099998	0	0	6.9749999	veg	20.668058	9.3945723	66.805847	6.9749999
38344	2	18.6	0	13.95	0	23	2	2	19.6	170.2	56.799999	0	0	6.9749999	veg	20.668058	9.3945723	66.805847	6.9749999
31234	1	9.300000000000001	0	6.975	0	33	2	1	32.799999	152.7	76.5	0	0	6.9749999	veg	20.668058	9.3945723	66.805847	6.9749999
34734	1	9.300000000000001	0	6.975	0	32	2	2	32.900002	160	84.199997	0	0	6.9749999	veg	20.668058	9.3945723	66.805847	6.9749999
8412	.5	75	0	57	0	30	2	2	32	172.2	94.900002	0	0	114	veg	31.461096	13.500799	46.805908	114
16244	1	75	0	57	0	27	2	1	18.799999	159.7	48	0	0	57	veg	31.461096	13.500799	46.805908	57
21108	1	130	0	76.7	0	60	2	1	34.5	162.3	90.900002	0	0	76.699997	veg	38.31461	10.224719	42.752808	76.699997
36657	1	130	0	76.7	0	50	2	1	30.6	167.60001	86	0	0	76.699997	veg	38.31461	10.224719	42.752808	76.699997
35109	2	260	0	153.4	0	51	2	1	31	156.7	76	0	0	76.699997	veg	38.31461	10.224719	42.752808	76.699997
34434	1	130	0	76.7	0	28	2	2	36.700001	160.39999	94.5	0	0	76.699997	veg	38.31461	10.224719	42.752808	76.699997
14006	1	130	0	76.7	0	53	2	1	30.299999	163.5	81.099998	0	0	76.699997	veg	38.31461	10.224719	42.752808	76.699997
31524	1	130	0	76.7	0	28	2	1	33.5	161.7	87.699997	0	0	76.699997	veg	38.31461	10.224719	42.752808	76.699997
36657	2	260	0	153.4	0	50	2	1	30.6	167.60001	86	0	0	76.699997	veg	38.31461	10.224719	42.752808	76.699997
36898	1	130	0	76.7	0	51	2	2	30.5	164.39999	82.300003	0	0	76.699997	veg	38.31461	10.224719	42.752808	76.699997
35109	1	130	0	76.7	0	51	2	1	31	156.7	76	0	0	76.699997	veg	38.31461	10.224719	42.752808	76.699997
1475	1	130	0	76.7	0	60	2	1	35.700001	168	100.8	0	0	76.699997	veg	38.31461	10.224719	42.752808	76.699997
36898	1	130	0	76.7	0	51	2	2	30.5	164.39999	82.300003	0	0	76.699997	veg	38.31461	10.224719	42.752808	76.699997
22992	1	130	0	76.7	0	35	2	1	33.5	154.2	79.599998	0	0	76.699997	veg	38.31461	10.224719	42.752808	76.699997
36898	2	260	130	153.4	76.7	51	2	2	30.5	164.39999	82.300003	.5	0	76.699997	veg	38.31461	10.224719	42.752808	76.699997
30193	2	340	0	1162.8	0	24	2	2	30.1	164.10001	81.099998	0	0	581.40002	meat	69.843384	30.156609	0	581.40002
30193	2	340	0	1162.8	0	24	2	2	30.1	164.10001	81.099998	0	0	581.40002	meat	69.843384	30.156609	0	581.40002
21108	1	170	0	581.4	0	60	2	1	34.5	162.3	90.900002	0	0	581.40002	meat	69.843384	30.156609	0	581.40002
20059	1.5	255	0	872.1	0	44	1	2	34.900002	182.10001	115.6	0	0	581.40002	meat	69.843384	30.156609	0	581.40002
33424	1	67	16.75	229.14	57.285	41	1	1	21.5	169.7	61.900002	.25	0	229.14	meat	69.843384	30.156609	0	229.14
14006	1	170	0	581.4	0	53	2	1	30.299999	163.5	81.099998	0	0	581.40002	meat	69.843384	30.156609	0	581.40002
33424	2	134	0	458.28	0	41	1	1	21.5	169.7	61.900002	0	0	229.14	meat	69.843384	30.156609	0	229.14
15765	.5	85	0	290.7	0	48	2	2	30.6	156.89999	75.300003	0	0	581.40002	meat	69.843384	30.156609	0	581.40002
21108	2	226.8	56.7	709.884	177.471	60	2	1	34.5	162.3	90.900002	.25	0	354.94199	meat	59.326233	30.973217	9.4369459	354.94199
27416	.5	293	0	738.36	0	42	1	1	28.700001	168.39999	81.5	0	0	1476.72	meat	54.751957	45.248043	0	1476.72
21108	2	148	0	372.96	0	60	2	1	34.5	162.3	90.900002	0	0	186.48	meat	54.751957	45.248043	0	186.48
30193	.5	293	0	738.36	0	24	2	2	30.1	164.10001	81.099998	0	0	1476.72	meat	54.751957	45.248043	0	1476.72
36693	2	586	0	1476.72	0	55	2	1	34.900002	172	103.3	0	0	738.35999	meat	54.751957	45.248043	0	738.35999
34434	1.5	259.5	0	653.9400000000001	0	28	2	2	36.700001	160.39999	94.5	0	0	435.95999	meat	54.751957	45.248043	0	435.95999
31374	4	296	0	745.92	0	50	2	1	25.299999	160.10001	64.800003	0	0	186.48	meat	54.751957	45.248043	0	186.48
39123	1	293	0	738.36	0	42	2	1	36.299999	163.39999	96.800003	0	0	738.35999	meat	54.751957	45.248043	0	738.35999
34944	3	129	0	325.08	0	21	2	1	37.400002	165	101.8	0	0	108.36	meat	54.751957	45.248043	0	108.36
27416	.5	293	0	738.36	0	42	1	1	28.700001	168.39999	81.5	0	0	1476.72	meat	54.751957	45.248043	0	1476.72
20597	1	346	0	871.92	0	60	2	1	28.6	157.89999	71.300003	0	0	871.91998	meat	54.751957	45.248043	0	871.91998
27416	.5	293	0	738.36	0	42	1	1	28.700001	168.39999	81.5	0	0	1476.72	meat	54.751957	45.248043	0	1476.72
33364	1.5	439.5	0	1173.465	0	37	2	1	37.599998	150.7	85.5	0	0	782.31	meat	59.524475	40.475521	0	782.31
38914	1	293	73.25	782.31	195.5775	20	2	2	33.299999	169.89999	96.199997	.25	0	782.31	meat	59.524475	40.475521	0	782.31
33364	4	296	0	790.3200000000001	0	37	2	1	37.599998	150.7	85.5	0	0	197.58	meat	59.524475	40.475521	0	197.58
36693	1	306	0	954.72	0	55	2	1	34.900002	172	103.3	0	0	954.71997	meat	73.432465	26.567537	0	954.71997
20597	1	77	0	240.24	0	60	2	1	28.6	157.89999	71.300003	0	0	240.24001	meat	73.432465	26.567537	0	240.24001
21108	2	154	0	480.48	0	60	2	1	34.5	162.3	90.900002	0	0	240.24001	meat	73.432465	26.567537	0	240.24001
30344	1	198	0	928.62	0	37	1	2	31.700001	166.2	87.699997	0	0	928.62	meat	81.06488	18.93512	0	928.62
31524	1	198	0	928.62	0	28	2	1	33.5	161.7	87.699997	0	0	928.62	meat	81.06488	18.93512	0	928.62
33904	1	198	0	928.62	0	48	2	1	26.4	163.7	70.699997	0	0	928.62	meat	81.06488	18.93512	0	928.62
31234	2	396	0	1857.24	0	33	2	1	32.799999	152.7	76.5	0	0	928.62	meat	81.06488	18.93512	0	928.62
30344	1	198	0	928.62	0	37	1	2	31.700001	166.2	87.699997	0	0	928.62	meat	81.06488	18.93512	0	928.62
33314	3	594	0	2785.86	0	44	2	1	28.5	159.5	72.5	0	0	928.62	meat	81.06488	18.93512	0	928.62
33904	1	198	0	928.62	0	48	2	1	26.4	163.7	70.699997	0	0	928.62	meat	81.06488	18.93512	0	928.62
18638	1.5	540	0	232.2	0	59	2	1	29.1	164.8	79.099998	0	1	154.8	sweets	0	11.471321	88.528679	154.8
38344	1	360	0	154.8	0	23	2	2	19.6	170.2	56.799999	0	1	154.8	sweets	0	11.471321	88.528679	154.8
20059	1	360	0	154.8	0	44	1	2	34.900002	182.10001	115.6	0	1	154.8	sweets	0	11.471321	88.528679	154.8
16244	1	360	0	154.8	0	27	2	1	18.799999	159.7	48	0	1	154.8	sweets	0	11.471321	88.528679	154.8
8894	1	360	0	104.4	0	50	2	1	28.299999	157.8	70.5	0	1	104.4	sweets	0	12.765958	87.234047	104.4
30344	4	1440	0	417.6	0	37	1	2	31.700001	166.2	87.699997	0	1	104.4	sweets	0	12.765958	87.234047	104.4
18638	1	360	0	104.4	0	59	2	1	29.1	164.8	79.099998	0	1	104.4	sweets	0	12.765958	87.234047	104.4
35109	1	360	0	104.4	0	51	2	1	31	156.7	76	0	1	104.4	sweets	0	12.765958	87.234047	104.4
35109	1	360	0	104.4	0	51	2	1	31	156.7	76	0	1	104.4	sweets	0	12.765958	87.234047	104.4
31524	1.5	540	0	156.6	0	28	2	1	33.5	161.7	87.699997	0	1	104.4	sweets	0	12.765958	87.234047	104.4
13767	1	72	0	19.44	0	52	2	2	30.799999	156.89999	75.800003	0	0	19.440001	veg	4.4624748	25.862068	54.969574	19.440001
31196	1	72	0	19.44	0	50	1	1	37.299999	191.7	136.89999	0	0	19.440001	veg	4.4624748	25.862068	54.969574	19.440001
30344	2	144	0	38.88	0	37	1	2	31.700001	166.2	87.699997	0	0	19.440001	veg	4.4624748	25.862068	54.969574	19.440001
30344	2	144	0	38.88	0	37	1	2	31.700001	166.2	87.699997	0	0	19.440001	veg	4.4624748	25.862068	54.969574	19.440001
36474	2	144	0	38.88	0	53	2	2	37	162.8	98.099998	0	0	19.440001	veg	4.4624748	25.862068	54.969574	19.440001
39123	5	45	0	22.05	0	42	2	1	36.299999	163.39999	96.800003	0	0	4.4099998	veg	36.076042	6.4576983	51.298798	4.4099998
36267	2	60	0	212.4	0	21	2	2	35.900002	155.2	86.400002	0	0	106.2	grain	40.711193	7.9210386	50.517868	106.2
39123	2	60	0	212.4	0	42	2	1	36.299999	163.39999	96.800003	0	0	106.2	grain	40.711193	7.9210386	50.517868	106.2
21108	2	60	0	212.4	0	60	2	1	34.5	162.3	90.900002	0	0	106.2	grain	40.711193	7.9210386	50.517868	106.2
31196	1	30	0	106.2	0	50	1	1	37.299999	191.7	136.89999	0	0	106.2	grain	40.711193	7.9210386	50.517868	106.2
36744	1	30	0	106.2	0	40	2	1	27.1	165.5	74.300003	0	0	106.2	grain	40.711193	7.9210386	50.517868	106.2
14926	2	60	0	212.4	0	35	2	1	33.799999	163	89.900002	0	0	106.2	grain	40.711193	7.9210386	50.517868	106.2
34734	3	90	30	318.6	106.2	32	2	2	32.900002	160	84.199997	.33333334	0	106.2	grain	40.711193	7.9210386	50.517868	106.2
31374	1	30	0	106.2	0	50	2	1	25.299999	160.10001	64.800003	0	0	106.2	grain	40.711193	7.9210386	50.517868	106.2
23254	2	60	0	212.4	0	56	2	1	26.799999	166.39999	74.300003	0	0	106.2	grain	40.711193	7.9210386	50.517868	106.2
36267	2	60	0	212.4	0	21	2	2	35.900002	155.2	86.400002	0	0	106.2	grain	40.711193	7.9210386	50.517868	106.2
33904	1	30	0	106.2	0	48	2	1	26.4	163.7	70.699997	0	0	106.2	grain	40.711193	7.9210386	50.517868	106.2
31374	1	30	0	106.2	0	50	2	1	25.299999	160.10001	64.800003	0	0	106.2	grain	40.711193	7.9210386	50.517868	106.2
34734	2	60	0	212.4	0	32	2	2	32.900002	160	84.199997	0	0	106.2	grain	40.711193	7.9210386	50.517868	106.2
36657	2	60	0	212.4	0	50	2	1	30.6	167.60001	86	0	0	106.2	grain	40.711193	7.9210386	50.517868	106.2
33904	1	30	0	106.2	0	48	2	1	26.4	163.7	70.699997	0	0	106.2	grain	40.711193	7.9210386	50.517868	106.2
23254	1	30	0	106.2	0	56	2	1	26.799999	166.39999	74.300003	0	0	106.2	grain	40.711193	7.9210386	50.517868	106.2
18638	2	60	30	212.4	106.2	59	2	1	29.1	164.8	79.099998	.5	0	106.2	grain	40.711193	7.9210386	50.517868	106.2
33904	1	30	0	106.2	0	48	2	1	26.4	163.7	70.699997	0	0	106.2	grain	40.711193	7.9210386	50.517868	106.2
22992	2	60	0	212.4	0	35	2	1	33.5	154.2	79.599998	0	0	106.2	grain	40.711193	7.9210386	50.517868	106.2
33904	1	30	0	106.2	0	48	2	1	26.4	163.7	70.699997	0	0	106.2	grain	40.711193	7.9210386	50.517868	106.2
38914	1	30	0	106.2	0	20	2	2	33.299999	169.89999	96.199997	0	0	106.2	grain	40.711193	7.9210386	50.517868	106.2
31196	3	90	0	318.6	0	50	1	1	37.299999	191.7	136.89999	0	0	106.2	grain	40.711193	7.9210386	50.517868	106.2
36267	2	60	0	212.4	0	21	2	2	35.900002	155.2	86.400002	0	0	106.2	grain	40.711193	7.9210386	50.517868	106.2
33314	2	30.6	0	154.224	0	44	2	1	28.5	159.5	72.5	0	0	77.112	fats	90.413322	3.7718058	5.814867	77.112
38344	8	122.4	22.95	616.896	115.668	23	2	2	19.6	170.2	56.799999	.1875	0	77.112	fats	90.413322	3.7718058	5.814867	77.112
38023	1	15.3	0	77.112	0	28	2	2	39.400002	165.8	108.2	0	0	77.112	fats	90.413322	3.7718058	5.814867	77.112
38914	1	15.3	0	77.112	0	20	2	2	33.299999	169.89999	96.199997	0	0	77.112	fats	90.413322	3.7718058	5.814867	77.112
8894	1	15.3	0	77.112	0	50	2	1	28.299999	157.8	70.5	0	0	77.112	fats	90.413322	3.7718058	5.814867	77.112
39535	1	15.3	0	77.112	0	34	2	1	21.700001	171.5	63.799999	0	0	77.112	fats	90.413322	3.7718058	5.814867	77.112
20059	3	45.9	0	231.336	0	44	1	2	34.900002	182.10001	115.6	0	0	77.112	fats	90.413322	3.7718058	5.814867	77.112
38344	1	15.3	0	77.112	0	23	2	2	19.6	170.2	56.799999	0	0	77.112	fats	90.413322	3.7718058	5.814867	77.112
39535	4	61.2	30.6	308.448	154.224	34	2	1	21.700001	171.5	63.799999	.5	0	77.112	fats	90.413322	3.7718058	5.814867	77.112
36693	2	30.6	0	154.224	0	55	2	1	34.900002	172	103.3	0	0	77.112	fats	90.413322	3.7718058	5.814867	77.112
31196	2	30.6	0	154.224	0	50	1	1	37.299999	191.7	136.89999	0	0	77.112	fats	90.413322	3.7718058	5.814867	77.112
36657	2.5	38.25	0	192.78	0	50	2	1	30.6	167.60001	86	0	0	77.112	fats	90.413322	3.7718058	5.814867	77.112
16244	1	15.3	0	77.112	0	27	2	1	18.799999	159.7	48	0	0	77.112	fats	90.413322	3.7718058	5.814867	77.112
31196	1	15.3	0	77.112	0	50	1	1	37.299999	191.7	136.89999	0	0	77.112	fats	90.413322	3.7718058	5.814867	77.112
21108	1	15.3	0	77.112	0	60	2	1	34.5	162.3	90.900002	0	0	77.112	fats	90.413322	3.7718058	5.814867	77.112
15765	1	15.3	0	77.112	0	48	2	2	30.6	156.89999	75.300003	0	0	77.112	fats	90.413322	3.7718058	5.814867	77.112
16244	4	61.2	0	308.448	0	27	2	1	18.799999	159.7	48	0	0	77.112	fats	90.413322	3.7718058	5.814867	77.112
38023	3	45.9	0	231.336	0	28	2	2	39.400002	165.8	108.2	0	0	77.112	fats	90.413322	3.7718058	5.814867	77.112
31234	1	15.3	0	77.112	0	33	2	1	32.799999	152.7	76.5	0	0	77.112	fats	90.413322	3.7718058	5.814867	77.112
31524	4	61.2	0	308.448	0	28	2	1	33.5	161.7	87.699997	0	0	77.112	fats	90.413322	3.7718058	5.814867	77.112
31374	1	15.3	0	77.112	0	50	2	1	25.299999	160.10001	64.800003	0	0	77.112	fats	90.413322	3.7718058	5.814867	77.112
20597	1	15.3	0	77.112	0	60	2	1	28.6	157.89999	71.300003	0	0	77.112	fats	90.413322	3.7718058	5.814867	77.112
30344	4	61.2	30.6	308.448	154.224	37	1	2	31.700001	166.2	87.699997	.5	0	77.112	fats	90.413322	3.7718058	5.814867	77.112
14006	1	15.3	0	77.112	0	53	2	1	30.299999	163.5	81.099998	0	0	77.112	fats	90.413322	3.7718058	5.814867	77.112
34734	2	30.6	0	154.224	0	32	2	2	32.900002	160	84.199997	0	0	77.112	fats	90.413322	3.7718058	5.814867	77.112
31374	2	30.6	0	154.224	0	50	2	1	25.299999	160.10001	64.800003	0	0	77.112	fats	90.413322	3.7718058	5.814867	77.112
30344	1	15.3	0	77.112	0	37	1	2	31.700001	166.2	87.699997	0	0	77.112	fats	90.413322	3.7718058	5.814867	77.112
1928	1	15.3	7.65	77.112	38.556	47	2	2	29.700001	158.60001	74.699997	.5	0	77.112	fats	90.413322	3.7718058	5.814867	77.112
13767	1	15.3	0	77.112	0	52	2	2	30.799999	156.89999	75.800003	0	0	77.112	fats	90.413322	3.7718058	5.814867	77.112
38344	1	15.3	0	77.112	0	23	2	2	19.6	170.2	56.799999	0	0	77.112	fats	90.413322	3.7718058	5.814867	77.112
1928	2	30.6	0	154.224	0	47	2	2	29.700001	158.60001	74.699997	0	0	77.112	fats	90.413322	3.7718058	5.814867	77.112
36744	4	61.2	7.65	308.448	38.556	40	2	1	27.1	165.5	74.300003	.125	0	77.112	fats	90.413322	3.7718058	5.814867	77.112
13767	1	15.3	0	77.112	0	52	2	2	30.799999	156.89999	75.800003	0	0	77.112	fats	90.413322	3.7718058	5.814867	77.112
31524	1	15.3	0	77.112	0	28	2	1	33.5	161.7	87.699997	0	0	77.112	fats	90.413322	3.7718058	5.814867	77.112
36657	1	15.3	0	77.112	0	50	2	1	30.6	167.60001	86	0	0	77.112	fats	90.413322	3.7718058	5.814867	77.112
36657	2	30.6	0	154.224	0	50	2	1	30.6	167.60001	86	0	0	77.112	fats	90.413322	3.7718058	5.814867	77.112
34734	1	15.3	0	77.112	0	32	2	2	32.900002	160	84.199997	0	0	77.112	fats	90.413322	3.7718058	5.814867	77.112
14006	1	15.3	0	77.112	0	53	2	1	30.299999	163.5	81.099998	0	0	77.112	fats	90.413322	3.7718058	5.814867	77.112
31374	1	15.3	0	77.112	0	50	2	1	25.299999	160.10001	64.800003	0	0	77.112	fats	90.413322	3.7718058	5.814867	77.112
16431	3	45.9	0	231.336	0	56	2	1	39.200001	157.3	97	0	0	77.112	fats	90.413322	3.7718058	5.814867	77.112
36898	3	45.9	0	231.336	0	51	2	2	30.5	164.39999	82.300003	0	0	77.112	fats	90.413322	3.7718058	5.814867	77.112
31524	3	45.9	0	231.336	0	28	2	1	33.5	161.7	87.699997	0	0	77.112	fats	90.413322	3.7718058	5.814867	77.112
36693	4	61.2	0	308.448	0	55	2	1	34.900002	172	103.3	0	0	77.112	fats	90.413322	3.7718058	5.814867	77.112
32274	1	15.3	0	77.112	0	30	1	2	31.200001	189.89999	112.5	0	0	77.112	fats	90.413322	3.7718058	5.814867	77.112
38344	2	30.6	0	154.224	0	23	2	2	19.6	170.2	56.799999	0	0	77.112	fats	90.413322	3.7718058	5.814867	77.112
36693	1	15.3	0	77.112	0	55	2	1	34.900002	172	103.3	0	0	77.112	fats	90.413322	3.7718058	5.814867	77.112
14006	1	15.3	0	77.112	0	53	2	1	30.299999	163.5	81.099998	0	0	77.112	fats	90.413322	3.7718058	5.814867	77.112
14006	10	13.6	0	7.752	0	53	2	1	30.299999	163.5	81.099998	0	0	.77520001	fruit	4.2317557	4.3133597	84.460243	.77520001
14006	20	27.2	0	15.504	0	53	2	1	30.299999	163.5	81.099998	0	0	.77520001	fruit	4.2317557	4.3133597	84.460243	.77520001
16582	35	47.6	0	27.132	0	65	2	1	30.799999	157.3	76.099998	0	0	.77520001	fruit	4.2317557	4.3133597	84.460243	.77520001
1475	1	63	0	200.34	0	60	2	1	35.700001	168	100.8	0	0	200.34	legume	55.287617	15.414126	24.274393	200.34
38023	1	83	0	252.32	0	28	2	2	39.400002	165.8	108.2	0	0	252.32001	meat	42.475998	12.928976	43.600487	252.32001
38023	1	32	32	112.64	112.64	28	2	2	39.400002	165.8	108.2	1	0	112.64	grain	21.666971	11.216487	65.862671	112.64
21108	1	32	0	112.64	0	60	2	1	34.5	162.3	90.900002	0	0	112.64	grain	21.666971	11.216487	65.862671	112.64
16244	1	25	0	68.5	0	27	2	1	18.799999	159.7	48	0	0	68.5	grain	9.5930233	12.790698	75.436043	68.5
38344	3	75	0	205.5	0	23	2	2	19.6	170.2	56.799999	0	0	68.5	grain	9.5930233	12.790698	75.436043	68.5
38914	1	25	0	68	0	20	2	2	33.299999	169.89999	96.199997	0	0	68	grain	9.6691761	13.732868	73.368347	68
8894	2	50	0	136	0	50	2	1	28.299999	157.8	70.5	0	0	68	grain	9.6691761	13.732868	73.368347	68
18638	1	25	0	68	0	59	2	1	29.1	164.8	79.099998	0	0	68	grain	9.6691761	13.732868	73.368347	68
36693	4	100	0	272	0	55	2	1	34.900002	172	103.3	0	0	68	grain	9.6691761	13.732868	73.368347	68
35109	2	50	0	136	0	51	2	1	31	156.7	76	0	0	68	grain	9.6691761	13.732868	73.368347	68
1928	1	41	0	158.67	0	47	2	2	29.700001	158.60001	74.699997	0	0	158.67	grain	39.860874	5.8541613	53.324436	158.67
1928	2	82	0	317.34	0	47	2	2	29.700001	158.60001	74.699997	0	0	158.67	grain	39.860874	5.8541613	53.324436	158.67
16582	1	56	0	216.72	0	65	2	1	30.799999	157.3	76.099998	0	0	216.72	grain	39.860874	5.8541613	53.324436	216.72
35109	1	26	0	94.38	0	51	2	1	31	156.7	76	0	0	94.379997	grain	33.947334	9.3638716	55.095177	94.379997
34734	0	0	0	0	0	32	2	2	32.900002	160	84.199997		0		grain	33.947334	9.3638716	55.095177
39123	3	78	0	283.14	0	42	2	1	36.299999	163.39999	96.800003	0	0	94.379997	grain	33.947334	9.3638716	55.095177	94.379997
39123	2	52	0	188.76	0	42	2	1	36.299999	163.39999	96.800003	0	0	94.379997	grain	33.947334	9.3638716	55.095177	94.379997
33314	1	26	0	94.38	0	44	2	1	28.5	159.5	72.5	0	0	94.379997	grain	33.947334	9.3638716	55.095177	94.379997
39123	3	78	0	283.14	0	42	2	1	36.299999	163.39999	96.800003	0	0	94.379997	grain	33.947334	9.3638716	55.095177	94.379997
38344	2.5	65	0	235.95	0	23	2	2	19.6	170.2	56.799999	0	0	94.379997	grain	33.947334	9.3638716	55.095177	94.379997
36657	2	52	0	188.76	0	50	2	1	30.6	167.60001	86	0	0	94.379997	grain	33.947334	9.3638716	55.095177	94.379997
14006	1	26	0	94.38	0	53	2	1	30.299999	163.5	81.099998	0	0	94.379997	grain	33.947334	9.3638716	55.095177	94.379997
34944	1	26	0	94.38	0	21	2	1	37.400002	165	101.8	0	0	94.379997	grain	33.947334	9.3638716	55.095177	94.379997
38344	1	26	0	94.38	0	23	2	2	19.6	170.2	56.799999	0	0	94.379997	grain	33.947334	9.3638716	55.095177	94.379997
33034	1.5	39	0	141.57	0	18	2	1	22.4	165.60001	61.299999	0	0	94.379997	grain	33.947334	9.3638716	55.095177	94.379997
31196	3	78	0	283.14	0	50	1	1	37.299999	191.7	136.89999	0	0	94.379997	grain	33.947334	9.3638716	55.095177	94.379997
30344	1	26	0	94.38	0	37	1	2	31.700001	166.2	87.699997	0	0	94.379997	grain	33.947334	9.3638716	55.095177	94.379997
14006	1	26	0	94.38	0	53	2	1	30.299999	163.5	81.099998	0	0	94.379997	grain	33.947334	9.3638716	55.095177	94.379997
16431	1	26	0	94.38	0	56	2	1	39.200001	157.3	97	0	0	94.379997	grain	33.947334	9.3638716	55.095177	94.379997
38344	3	78	0	283.14	0	23	2	2	19.6	170.2	56.799999	0	0	94.379997	grain	33.947334	9.3638716	55.095177	94.379997
31234	2	52	0	188.76	0	33	2	1	32.799999	152.7	76.5	0	0	94.379997	grain	33.947334	9.3638716	55.095177	94.379997
33904	2	45	0	123.75	0	48	2	1	26.4	163.7	70.699997	0	0	61.875	grain	3.8517654	13.276918	81.266418	61.875
31196	1.5	67.5	0	185.625	0	50	1	1	37.299999	191.7	136.89999	0	0	123.75	grain	3.8517654	13.276918	81.266418	123.75
16244	.5	22.5	0	61.875	0	27	2	1	18.799999	159.7	48	0	0	123.75	grain	3.8517654	13.276918	81.266418	123.75
14006	2	45	33.75	123.75	92.8125	53	2	1	30.299999	163.5	81.099998	.75	0	61.875	grain	3.8517654	13.276918	81.266418	61.875
31524	2	90	0	247.5	0	28	2	1	33.5	161.7	87.699997	0	0	123.75	grain	3.8517654	13.276918	81.266418	123.75
38914	10	27	0	81.54000000000001	0	20	2	2	33.299999	169.89999	96.199997	0	0	8.1540003	grain	3.8558569	13.277743	81.273071	8.1540003
33314	2	100	25	273	68.25	44	2	1	28.5	159.5	72.5	.25	0	136.5	grain	4.3654428	14.528349	77.429024	136.5
18638	2	44	0	120.56	0	59	2	1	29.1	164.8	79.099998	0	0	60.279999	grain	13.438845	10.967652	72.608635	60.279999
33034	3	75	0	205.5	0	18	2	1	22.4	165.60001	61.299999	0	0	68.5	grain	9.5930233	12.790698	75.436043	68.5
33364	2	52	0	138.32	0	37	2	1	37.599998	150.7	85.5	0	0	69.160004	grain	10.853527	11.456334	75.890717	69.160004
21108	3	78	0	207.48	0	60	2	1	34.5	162.3	90.900002	0	0	69.160004	grain	10.853527	11.456334	75.890717	69.160004
33364	1	26	0	69.16	0	37	2	1	37.599998	150.7	85.5	0	0	69.160004	grain	10.853527	11.456334	75.890717	69.160004
36693	4	104	0	276.64	0	55	2	1	34.900002	172	103.3	0	0	69.160004	grain	10.853527	11.456334	75.890717	69.160004
36693	2	52	0	138.32	0	55	2	1	34.900002	172	103.3	0	0	69.160004	grain	10.853527	11.456334	75.890717	69.160004
36657	1	26	0	69.16	0	50	2	1	30.6	167.60001	86	0	0	69.160004	grain	10.853527	11.456334	75.890717	69.160004
20597	2	52	0	138.32	0	60	2	1	28.6	157.89999	71.300003	0	0	69.160004	grain	10.853527	11.456334	75.890717	69.160004
21108	2	52	0	138.32	0	60	2	1	34.5	162.3	90.900002	0	0	69.160004	grain	10.853527	11.456334	75.890717	69.160004
20597	2	52	0	138.32	0	60	2	1	28.6	157.89999	71.300003	0	0	69.160004	grain	10.853527	11.456334	75.890717	69.160004
23254	2	52	0	138.32	0	56	2	1	26.799999	166.39999	74.300003	0	0	69.160004	grain	10.853527	11.456334	75.890717	69.160004
22992	1	26	0	69.16	0	35	2	1	33.5	154.2	79.599998	0	0	69.160004	grain	10.853527	11.456334	75.890717	69.160004
31234	1	26	0	69.16	0	33	2	1	32.799999	152.7	76.5	0	0	69.160004	grain	10.853527	11.456334	75.890717	69.160004
31234	2	52	0	138.32	0	33	2	1	32.799999	152.7	76.5	0	0	69.160004	grain	10.853527	11.456334	75.890717	69.160004
36693	1	26	0	69.16	0	55	2	1	34.900002	172	103.3	0	0	69.160004	grain	10.853527	11.456334	75.890717	69.160004
36657	1	26	0	69.16	0	50	2	1	30.6	167.60001	86	0	0	69.160004	grain	10.853527	11.456334	75.890717	69.160004
33904	2	52	0	138.32	0	48	2	1	26.4	163.7	70.699997	0	0	69.160004	grain	10.853527	11.456334	75.890717	69.160004
8412	2	52	0	138.32	0	30	2	2	32	172.2	94.900002	0	0	69.160004	grain	10.853527	11.456334	75.890717	69.160004
14006	1	26	0	69.16	0	53	2	1	30.299999	163.5	81.099998	0	0	69.160004	grain	10.853527	11.456334	75.890717	69.160004
16582	2	52	0	138.32	0	65	2	1	30.799999	157.3	76.099998	0	0	69.160004	grain	10.853527	11.456334	75.890717	69.160004
36657	2	52	0	138.32	0	50	2	1	30.6	167.60001	86	0	0	69.160004	grain	10.853527	11.456334	75.890717	69.160004
35109	1	26	26	69.16	69.16	51	2	1	31	156.7	76	1	0	69.160004	grain	10.853527	11.456334	75.890717	69.160004
16244	2.5	70	0	172.2	0	27	2	1	18.799999	159.7	48	0	0	68.879997	grain	13.491021	14.162652	67.309097	68.879997
31196	2	56	0	137.76	0	50	1	1	37.299999	191.7	136.89999	0	0	68.879997	grain	13.491021	14.162652	67.309097	68.879997
31196	2	56	0	137.76	0	50	1	1	37.299999	191.7	136.89999	0	0	68.879997	grain	13.491021	14.162652	67.309097	68.879997
18638	2	56	0	137.76	0	59	2	1	29.1	164.8	79.099998	0	0	68.879997	grain	13.491021	14.162652	67.309097	68.879997
33314	2	56	0	137.76	0	44	2	1	28.5	159.5	72.5	0	0	68.879997	grain	13.491021	14.162652	67.309097	68.879997
18638	2	56	0	137.76	0	59	2	1	29.1	164.8	79.099998	0	0	68.879997	grain	13.491021	14.162652	67.309097	68.879997
33314	4	112	0	275.52	0	44	2	1	28.5	159.5	72.5	0	0	68.879997	grain	13.491021	14.162652	67.309097	68.879997
16244	1	28	0	68.88	0	27	2	1	18.799999	159.7	48	0	0	68.879997	grain	13.491021	14.162652	67.309097	68.879997
31196	2	56	0	137.76	0	50	1	1	37.299999	191.7	136.89999	0	0	68.879997	grain	13.491021	14.162652	67.309097	68.879997
34434	1	28	0	68.88	0	28	2	2	36.700001	160.39999	94.5	0	0	68.879997	grain	13.491021	14.162652	67.309097	68.879997
38023	1	37	0	139.49	0	28	2	2	39.400002	165.8	108.2	0	0	139.49001	grain	17.395887	4.6389036	76.8582	139.49001
11404	1	37	0	139.49	0	49	2	2	32.099998	159.2	81.300003	0	0	139.49001	grain	17.395887	4.6389036	76.8582	139.49001
38344	1	37	0	139.49	0	23	2	2	19.6	170.2	56.799999	0	0	139.49001	grain	17.395887	4.6389036	76.8582	139.49001
11404	1	37	0	139.49	0	49	2	2	32.099998	159.2	81.300003	0	0	139.49001	grain	17.395887	4.6389036	76.8582	139.49001
35109	1	37	0	139.49	0	51	2	1	31	156.7	76	0	0	139.49001	grain	17.395887	4.6389036	76.8582	139.49001
11404	1	37	0	139.49	0	49	2	2	32.099998	159.2	81.300003	0	0	139.49001	grain	17.395887	4.6389036	76.8582	139.49001
36898	1	37	0	139.49	0	51	2	2	30.5	164.39999	82.300003	0	0	139.49001	grain	17.395887	4.6389036	76.8582	139.49001
38344	1	37	0	139.49	0	23	2	2	19.6	170.2	56.799999	0	0	139.49001	grain	17.395887	4.6389036	76.8582	139.49001
36898	1	37	0	139.49	0	51	2	2	30.5	164.39999	82.300003	0	0	139.49001	grain	17.395887	4.6389036	76.8582	139.49001
32274	2	104	0	408.72	0	30	1	2	31.200001	189.89999	112.5	0	0	204.36	grain	22.600464	4.7336087	71.608421	204.36
33314	2	104	0	408.72	0	44	2	1	28.5	159.5	72.5	0	0	204.36	grain	22.600464	4.7336087	71.608421	204.36
13767	1	52	0	204.36	0	52	2	2	30.799999	156.89999	75.800003	0	0	204.36	grain	22.600464	4.7336087	71.608421	204.36
32274	2	104	0	408.72	0	30	1	2	31.200001	189.89999	112.5	0	0	204.36	grain	22.600464	4.7336087	71.608421	204.36
39535	2	104	52	408.72	204.36	34	2	1	21.700001	171.5	63.799999	.5	0	204.36	grain	22.600464	4.7336087	71.608421	204.36
32274	2	104	0	408.72	0	30	1	2	31.200001	189.89999	112.5	0	0	204.36	grain	22.600464	4.7336087	71.608421	204.36
32274	2	104	0	408.72	0	30	1	2	31.200001	189.89999	112.5	0	0	204.36	grain	22.600464	4.7336087	71.608421	204.36
33364	1	52	0	204.36	0	37	2	1	37.599998	150.7	85.5	0	0	204.36	grain	22.600464	4.7336087	71.608421	204.36
16244	1	52	0	204.36	0	27	2	1	18.799999	159.7	48	0	0	204.36	grain	22.600464	4.7336087	71.608421	204.36
33364	2	104	0	408.72	0	37	2	1	37.599998	150.7	85.5	0	0	204.36	grain	22.600464	4.7336087	71.608421	204.36
27416	2	104	0	408.72	0	42	1	1	28.700001	168.39999	81.5	0	0	204.36	grain	22.600464	4.7336087	71.608421	204.36
16244	1	161	0	86.94	0	27	2	1	18.799999	159.7	48	0	0	86.940002	veg	35.230385	13.692106	41.552563	86.940002
36657	1	161	0	86.94	0	50	2	1	30.6	167.60001	86	0	0	86.940002	veg	35.230385	13.692106	41.552563	86.940002
21108	1	161	0	86.94	0	60	2	1	34.5	162.3	90.900002	0	0	86.940002	veg	35.230385	13.692106	41.552563	86.940002
38023	1	161	0	86.94	0	28	2	2	39.400002	165.8	108.2	0	0	86.940002	veg	35.230385	13.692106	41.552563	86.940002
36898	1	161	0	86.94	0	51	2	2	30.5	164.39999	82.300003	0	0	86.940002	veg	35.230385	13.692106	41.552563	86.940002
16244	1	161	0	86.94	0	27	2	1	18.799999	159.7	48	0	0	86.940002	veg	35.230385	13.692106	41.552563	86.940002
30193	1	161	0	86.94	0	24	2	2	30.1	164.10001	81.099998	0	0	86.940002	veg	35.230385	13.692106	41.552563	86.940002
30193	1	161	0	86.94	0	24	2	2	30.1	164.10001	81.099998	0	0	86.940002	veg	35.230385	13.692106	41.552563	86.940002
36474	.5	80.5	0	43.47	0	53	2	2	37	162.8	98.099998	0	0	86.940002	veg	35.230385	13.692106	41.552563	86.940002
31196	1	161	0	86.94	0	50	1	1	37.299999	191.7	136.89999	0	0	86.940002	veg	35.230385	13.692106	41.552563	86.940002
31196	1	161	0	86.94	0	50	1	1	37.299999	191.7	136.89999	0	0	86.940002	veg	35.230385	13.692106	41.552563	86.940002
8894	4	44	0	14.96	0	50	2	1	28.299999	157.8	70.5	0	0	3.74	veg	7.0330052	24.364956	57.369965	3.74
31524	2	476	0	971.04	0	28	2	1	33.5	161.7	87.699997	0	0	485.51999	grain	25.197441	13.100274	56.930046	485.51999
31374	0	0	0	0	0	50	2	1	25.299999	160.10001	64.800003		0		grain	25.197441	13.100274	56.930046
38914	1	238	0	485.52	0	20	2	2	33.299999	169.89999	96.199997	0	0	485.51999	grain	25.197441	13.100274	56.930046	485.51999
39535	2	7.6	0	54.492	0	34	2	1	21.700001	171.5	63.799999	0	0	27.246	fats	99.492615	.47392836	.033453766	27.246
16244	1	3.8	0	27.246	0	27	2	1	18.799999	159.7	48	0	0	27.246	fats	99.492615	.47392836	.033453766	27.246
21108	0	0	0	0	0	60	2	1	34.5	162.3	90.900002		0		fats	99.492615	.47392836	.033453766
14006	1	3.8	0	27.246	0	53	2	1	30.299999	163.5	81.099998	0	0	27.246	fats	99.492615	.47392836	.033453766	27.246
35109	4	15.2	0	108.984	0	51	2	1	31	156.7	76	0	0	27.246	fats	99.492615	.47392836	.033453766	27.246
18638	1	7.1	0	50.907	0	59	2	1	29.1	164.8	79.099998	0	0	50.907001	fats	99.492615	.47392836	.033453766	50.907001
21108	1	7.1	3.55	50.907	25.4535	60	2	1	34.5	162.3	90.900002	.5	0	50.907001	fats	99.492615	.47392836	.033453766	50.907001
36693	1	9.4	0	67.398	0	55	2	1	34.900002	172	103.3	0	0	67.398003	fats	99.492615	.47392836	.033453766	67.398003
33904	1	9.4	0	67.398	0	48	2	1	26.4	163.7	70.699997	0	0	67.398003	fats	99.492615	.47392836	.033453766	67.398003
31234	1	9.4	0	67.398	0	33	2	1	32.799999	152.7	76.5	0	0	67.398003	fats	99.492615	.47392836	.033453766	67.398003
33904	1	9.4	0	67.398	0	48	2	1	26.4	163.7	70.699997	0	0	67.398003	fats	99.492615	.47392836	.033453766	67.398003
21108	1	9.4	0	67.398	0	60	2	1	34.5	162.3	90.900002	0	0	67.398003	fats	99.492615	.47392836	.033453766	67.398003
33904	1	9.4	0	67.398	0	48	2	1	26.4	163.7	70.699997	0	0	67.398003	fats	99.492615	.47392836	.033453766	67.398003
33424	1	9.4	0	67.398	0	41	1	1	21.5	169.7	61.900002	0	0	67.398003	fats	99.492615	.47392836	.033453766	67.398003
33904	1	9.4	0	67.398	0	48	2	1	26.4	163.7	70.699997	0	0	67.398003	fats	99.492615	.47392836	.033453766	67.398003
33904	1	9.4	0	67.398	0	48	2	1	26.4	163.7	70.699997	0	0	67.398003	fats	99.492615	.47392836	.033453766	67.398003
33904	1	9.4	0	67.398	0	48	2	1	26.4	163.7	70.699997	0	0	67.398003	fats	99.492615	.47392836	.033453766	67.398003
34434	1	9.4	0	67.398	0	28	2	2	36.700001	160.39999	94.5	0	0	67.398003	fats	99.492615	.47392836	.033453766	67.398003
31196	2	18.8	0	134.796	0	50	1	1	37.299999	191.7	136.89999	0	0	67.398003	fats	99.492615	.47392836	.033453766	67.398003
16244	1	9.4	0	67.398	0	27	2	1	18.799999	159.7	48	0	0	67.398003	fats	99.492615	.47392836	.033453766	67.398003
31374	3	28.2	0	202.194	0	50	2	1	25.299999	160.10001	64.800003	0	0	67.398003	fats	99.492615	.47392836	.033453766	67.398003
33424	1	9.4	0	67.398	0	41	1	1	21.5	169.7	61.900002	0	0	67.398003	fats	99.492615	.47392836	.033453766	67.398003
39123	1	175	0	66.5	0	42	2	1	36.299999	163.39999	96.800003	0	0	66.5	veg	62.052326	12.896641	20.411951	66.5
35109	1	175	0	66.5	0	51	2	1	31	156.7	76	0	0	66.5	veg	62.052326	12.896641	20.411951	66.5
35109	.5	87.5	0	33.25	0	51	2	1	31	156.7	76	0	0	66.5	veg	62.052326	12.896641	20.411951	66.5
35109	2	350	0	133	0	51	2	1	31	156.7	76	0	0	66.5	veg	62.052326	12.896641	20.411951	66.5
35385	2	908	0	217.92	0	50	2	2	37.5	167.7	105.5	0	0	108.96	veg	3.1301875	17.07375	66.160782	108.96
8412	.5	227	0	54.48	0	30	2	2	32	172.2	94.900002	0	0	108.96	veg	3.1301875	17.07375	66.160782	108.96
34434	1	23	0	7.13	0	28	2	2	36.700001	160.39999	94.5	0	0	7.1300001	veg	3.4503038	14.016859	72.240738	7.1300001
33364	20	634	0	342.36	0	37	2	1	37.599998	150.7	85.5	0	1	17.118	milk	25.036711	11.600588	63.362701	17.118
33364	1	31.7	0	17.118	0	37	2	1	37.599998	150.7	85.5	0	1	17.118	milk	25.036711	11.600588	63.362701	17.118
33364	8	253.6	0	136.944	0	37	2	1	37.599998	150.7	85.5	0	1	17.118	milk	25.036711	11.600588	63.362701	17.118
31524	8	253.6	0	136.944	0	28	2	1	33.5	161.7	87.699997	0	1	17.118	milk	25.036711	11.600588	63.362701	17.118
31524	16	507.2	126.8	273.888	68.47199999999999	28	2	1	33.5	161.7	87.699997	.25	1	17.118	milk	25.036711	11.600588	63.362701	17.118
31524	20	634	0	342.36	0	28	2	1	33.5	161.7	87.699997	0	1	17.118	milk	25.036711	11.600588	63.362701	17.118
33314	20	634	0	342.36	0	44	2	1	28.5	159.5	72.5	0	1	17.118	milk	25.036711	11.600588	63.362701	17.118
33364	16	507.2	0	273.888	0	37	2	1	37.599998	150.7	85.5	0	1	17.118	milk	25.036711	11.600588	63.362701	17.118
8894	1	77	0	206.36	0	50	2	1	28.299999	157.8	70.5	0	0	206.36	grain	.64149296	6.9252081	92.360397	206.36
36657	1	133	0	542.64	0	50	2	1	30.6	167.60001	86	0	0	542.64001	grain	44.465958	3.7364721	51.265175	542.64001
31234	1	133	0	542.64	0	33	2	1	32.799999	152.7	76.5	0	0	542.64001	grain	44.465958	3.7364721	51.265175	542.64001
36657	2	154.6	0	548.83	0	50	2	1	30.6	167.60001	86	0	0	274.41501	grain	27.352798	4.0412874	67.752876	274.41501
36267	2	111	0	394.05	0	21	2	2	35.900002	155.2	86.400002	0	0	197.02499	grain	27.352798	4.0412874	67.752876	197.02499
14006	1	77.3	0	274.415	0	53	2	1	30.299999	163.5	81.099998	0	0	274.41501	grain	27.352798	4.0412874	67.752876	274.41501
30344	2	222	0	788.1	0	37	1	2	31.700001	166.2	87.699997	0	0	394.04999	grain	27.352798	4.0412874	67.752876	394.04999
38023	1	38.65	0	137.2075	0	28	2	2	39.400002	165.8	108.2	0	0	137.2075	grain	27.352798	4.0412874	67.752876	137.2075
36267	2	111	0	394.05	0	21	2	2	35.900002	155.2	86.400002	0	0	197.02499	grain	27.352798	4.0412874	67.752876	197.02499
8412	2	80	0	291.2	0	30	2	2	32	172.2	94.900002	0	0	145.60001	grain	27.178154	3.3593411	69.245773	145.60001
16244	1	40	0	145.6	0	27	2	1	18.799999	159.7	48	0	0	145.60001	grain	27.178154	3.3593411	69.245773	145.60001
23254	1	40	0	145.6	0	56	2	1	26.799999	166.39999	74.300003	0	0	145.60001	grain	27.178154	3.3593411	69.245773	145.60001
39535	2	179.28	0	697.3992	0	34	2	1	21.700001	171.5	63.799999	0	0	348.69958	grain	33.698769	5.3483605	60.747952	348.69958
36474	1	89.64	0	348.6996	0	53	2	2	37	162.8	98.099998	0	0	348.69958	grain	33.698769	5.3483605	60.747952	348.69958
8412	1	89.64	0	348.6996	0	30	2	2	32	172.2	94.900002	0	0	348.69958	grain	33.698769	5.3483605	60.747952	348.69958
16244	1	89.64	0	348.6996	0	27	2	1	18.799999	159.7	48	0	0	348.69958	grain	33.698769	5.3483605	60.747952	348.69958
14006	4	408	0	138.72	0	53	2	1	30.299999	163.5	81.099998	0	0	34.68	fruit	4.2359138	8.5123625	82.691528	34.68
16582	3	306	0	104.04	0	65	2	1	30.799999	157.3	76.099998	0	0	34.68	fruit	4.2359138	8.5123625	82.691528	34.68
33364	2	27.6	0	9.384	0	37	2	1	37.599998	150.7	85.5	0	0	4.6919999	fruit	4.2359138	8.5123625	82.691528	4.6919999
21108	8	816	0	277.44	0	60	2	1	34.5	162.3	90.900002	0	0	34.68	fruit	4.2359138	8.5123625	82.691528	34.68
14006	6	612	0	208.08	0	53	2	1	30.299999	163.5	81.099998	0	0	34.68	fruit	4.2359138	8.5123625	82.691528	34.68
36657	1	102	0	34.68	0	50	2	1	30.6	167.60001	86	0	0	34.68	fruit	4.2359138	8.5123625	82.691528	34.68
20597	4	408	0	138.72	0	60	2	1	28.6	157.89999	71.300003	0	0	34.68	fruit	4.2359138	8.5123625	82.691528	34.68
20597	3	306	0	104.04	0	60	2	1	28.6	157.89999	71.300003	0	0	34.68	fruit	4.2359138	8.5123625	82.691528	34.68
8894	6	60	0	24.6	0	50	2	1	28.299999	157.8	70.5	0	0	4.0999999	veg	4.2450557	7.4770861	77.022026	4.0999999
21108	8	80	0	32.8	0	60	2	1	34.5	162.3	90.900002	0	0	4.0999999	veg	4.2450557	7.4770861	77.022026	4.0999999
21108	8	80	0	32.8	0	60	2	1	34.5	162.3	90.900002	0	0	4.0999999	veg	4.2450557	7.4770861	77.022026	4.0999999
21108	2	20	0	8.199999999999999	0	60	2	1	34.5	162.3	90.900002	0	0	4.0999999	veg	4.2450557	7.4770861	77.022026	4.0999999
16244	7	70	0	28.7	0	27	2	1	18.799999	159.7	48	0	0	4.0999999	veg	4.2450557	7.4770861	77.022026	4.0999999
21108	15	150	0	61.5	0	60	2	1	34.5	162.3	90.900002	0	0	4.0999999	veg	4.2450557	7.4770861	77.022026	4.0999999
34434	1	151	0	81.54000000000001	0	28	2	2	36.700001	160.39999	94.5	0	0	81.540001	veg	34.893833	4.7326679	51.100029	81.540001
33364	.75	113.25	0	61.155	0	37	2	1	37.599998	150.7	85.5	0	0	81.540001	veg	34.893833	4.7326679	51.100029	81.540001
33424	.25	37.75	0	20.385	0	41	1	1	21.5	169.7	61.900002	0	0	81.540001	veg	34.893833	4.7326679	51.100029	81.540001
31374	.5	114	0	96.90000000000001	0	50	2	1	25.299999	160.10001	64.800003	0	0	193.8	veg	47.710369	9.5438662	38.713146	193.8
36657	1	228	0	193.8	0	50	2	1	30.6	167.60001	86	0	0	193.8	veg	47.710369	9.5438662	38.713146	193.8
31234	1	428	0	543.56	0	33	2	1	32.799999	152.7	76.5	0	1	543.56	milk	24.674145	10.306153	62.140041	543.56
34434	1	428	0	543.56	0	28	2	2	36.700001	160.39999	94.5	0	1	543.56	milk	24.674145	10.306153	62.140041	543.56
30193	1	333	0	492.84	0	24	2	2	30.1	164.10001	81.099998	0	1	492.84	milk	37.993324	8.9262066	51.888542	492.84
36657	4	226.8	0	417.312	0	50	2	1	30.6	167.60001	86	0	0	104.328	meat	58.111526	40.963638	.92483985	104.328
30344	6	340.2	0	847.098	0	37	1	2	31.700001	166.2	87.699997	0	0	141.183	meat	56.790127	28.619528	14.177725	141.183
33364	1.5	85.05	0	211.7745	0	37	2	1	37.599998	150.7	85.5	0	0	141.183	meat	56.790127	28.619528	14.177725	141.183
13767	1	56.7	0	141.183	0	52	2	2	30.799999	156.89999	75.800003	0	0	141.183	meat	56.790127	28.619528	14.177725	141.183
36898	2	113.4	0	282.366	0	51	2	2	30.5	164.39999	82.300003	0	0	141.183	meat	56.790127	28.619528	14.177725	141.183
21108	2	113.4	0	282.366	0	60	2	1	34.5	162.3	90.900002	0	0	141.183	meat	56.790127	28.619528	14.177725	141.183
13767	3	170.1	0	423.549	0	52	2	2	30.799999	156.89999	75.800003	0	0	141.183	meat	56.790127	28.619528	14.177725	141.183
39535	3	170.1	0	423.549	0	34	2	1	21.700001	171.5	63.799999	0	0	141.183	meat	56.790127	28.619528	14.177725	141.183
13767	3	170.1	0	423.549	0	52	2	2	30.799999	156.89999	75.800003	0	0	141.183	meat	56.790127	28.619528	14.177725	141.183
34734	2.5	141.75	0	352.9575	0	32	2	2	32.900002	160	84.199997	0	0	141.183	meat	56.790127	28.619528	14.177725	141.183
31374	1	33	0	124.08	0	50	2	1	25.299999	160.10001	64.800003	0	0	124.08	grain	7.4103603	7.2150359	82.733742	124.08
23254	1	33	0	124.08	0	56	2	1	26.799999	166.39999	74.300003	0	0	124.08	grain	7.4103603	7.2150359	82.733742	124.08
38344	2.3	75.90000000000001	0	285.384	0	23	2	2	19.6	170.2	56.799999	0	0	124.08	grain	7.4103603	7.2150359	82.733742	124.08
36693	1	33	0	124.08	0	55	2	1	34.900002	172	103.3	0	0	124.08	grain	7.4103603	7.2150359	82.733742	124.08
18638	1	33	0	124.08	0	59	2	1	29.1	164.8	79.099998	0	0	124.08	grain	7.4103603	7.2150359	82.733742	124.08
38023	1	33	0	124.08	0	28	2	2	39.400002	165.8	108.2	0	0	124.08	grain	7.4103603	7.2150359	82.733742	124.08
33034	1	33	0	124.08	0	18	2	1	22.4	165.60001	61.299999	0	0	124.08	grain	7.4103603	7.2150359	82.733742	124.08
31374	1	33	0	124.08	0	50	2	1	25.299999	160.10001	64.800003	0	0	124.08	grain	7.4103603	7.2150359	82.733742	124.08
30344	2	66	0	248.16	0	37	1	2	31.700001	166.2	87.699997	0	0	124.08	grain	7.4103603	7.2150359	82.733742	124.08
15765	1	33	0	124.08	0	48	2	2	30.6	156.89999	75.300003	0	0	124.08	grain	7.4103603	7.2150359	82.733742	124.08
27416	1	33	0	124.08	0	42	1	1	28.700001	168.39999	81.5	0	0	124.08	grain	7.4103603	7.2150359	82.733742	124.08
31234	2	66	0	248.16	0	33	2	1	32.799999	152.7	76.5	0	0	124.08	grain	7.4103603	7.2150359	82.733742	124.08
21108	1.5	49.5	0	186.12	0	60	2	1	34.5	162.3	90.900002	0	0	124.08	grain	7.4103603	7.2150359	82.733742	124.08
18638	1	33	0	124.08	0	59	2	1	29.1	164.8	79.099998	0	0	124.08	grain	7.4103603	7.2150359	82.733742	124.08
31196	2	66	0	248.16	0	50	1	1	37.299999	191.7	136.89999	0	0	124.08	grain	7.4103603	7.2150359	82.733742	124.08
36474	2	66	0	248.16	0	53	2	2	37	162.8	98.099998	0	0	124.08	grain	7.4103603	7.2150359	82.733742	124.08
38344	1	33	0	124.08	0	23	2	2	19.6	170.2	56.799999	0	0	124.08	grain	7.4103603	7.2150359	82.733742	124.08
34434	1	33	0	124.08	0	28	2	2	36.700001	160.39999	94.5	0	0	124.08	grain	7.4103603	7.2150359	82.733742	124.08
38344	2	66	0	248.16	0	23	2	2	19.6	170.2	56.799999	0	0	124.08	grain	7.4103603	7.2150359	82.733742	124.08
38344	2.3	75.90000000000001	0	285.384	0	23	2	2	19.6	170.2	56.799999	0	0	124.08	grain	7.4103603	7.2150359	82.733742	124.08
30344	1	33	0	124.08	0	37	1	2	31.700001	166.2	87.699997	0	0	124.08	grain	7.4103603	7.2150359	82.733742	124.08
16582	1	33	0	124.08	0	65	2	1	30.799999	157.3	76.099998	0	0	124.08	grain	7.4103603	7.2150359	82.733742	124.08
36693	2	66	0	248.16	0	55	2	1	34.900002	172	103.3	0	0	124.08	grain	7.4103603	7.2150359	82.733742	124.08
31524	1	33	0	124.08	0	28	2	1	33.5	161.7	87.699997	0	0	124.08	grain	7.4103603	7.2150359	82.733742	124.08
21108	1	33	0	124.08	0	60	2	1	34.5	162.3	90.900002	0	0	124.08	grain	7.4103603	7.2150359	82.733742	124.08
39535	2	66	0	248.16	0	34	2	1	21.700001	171.5	63.799999	0	0	124.08	grain	7.4103603	7.2150359	82.733742	124.08
16431	1	33	0	124.08	0	56	2	1	39.200001	157.3	97	0	0	124.08	grain	7.4103603	7.2150359	82.733742	124.08
27416	1	33	0	124.08	0	42	1	1	28.700001	168.39999	81.5	0	0	124.08	grain	7.4103603	7.2150359	82.733742	124.08
30344	2	66	0	248.16	0	37	1	2	31.700001	166.2	87.699997	0	0	124.08	grain	7.4103603	7.2150359	82.733742	124.08
16244	1	33	0	124.08	0	27	2	1	18.799999	159.7	48	0	0	124.08	grain	7.4103603	7.2150359	82.733742	124.08
34734	3	99	0	372.24	0	32	2	2	32.900002	160	84.199997	0	0	124.08	grain	7.4103603	7.2150359	82.733742	124.08
18638	1	33	0	124.08	0	59	2	1	29.1	164.8	79.099998	0	0	124.08	grain	7.4103603	7.2150359	82.733742	124.08
20059	1.5	49.5	0	186.12	0	44	1	2	34.900002	182.10001	115.6	0	0	124.08	grain	7.4103603	7.2150359	82.733742	124.08
38344	1	33	0	124.08	0	23	2	2	19.6	170.2	56.799999	0	0	124.08	grain	7.4103603	7.2150359	82.733742	124.08
34434	1	33	0	124.08	0	28	2	2	36.700001	160.39999	94.5	0	0	124.08	grain	7.4103603	7.2150359	82.733742	124.08
16431	1	33	0	124.08	0	56	2	1	39.200001	157.3	97	0	0	124.08	grain	7.4103603	7.2150359	82.733742	124.08
27416	1	33	0	124.08	0	42	1	1	28.700001	168.39999	81.5	0	0	124.08	grain	7.4103603	7.2150359	82.733742	124.08
16431	1	33	0	124.08	0	56	2	1	39.200001	157.3	97	0	0	124.08	grain	7.4103603	7.2150359	82.733742	124.08
38023	2	66	0	248.16	0	28	2	2	39.400002	165.8	108.2	0	0	124.08	grain	7.4103603	7.2150359	82.733742	124.08
31374	2	66	0	248.16	0	50	2	1	25.299999	160.10001	64.800003	0	0	124.08	grain	7.4103603	7.2150359	82.733742	124.08
31196	1	33	0	124.08	0	50	1	1	37.299999	191.7	136.89999	0	0	124.08	grain	7.4103603	7.2150359	82.733742	124.08
15765	1	33	0	124.08	0	48	2	2	30.6	156.89999	75.300003	0	0	124.08	grain	7.4103603	7.2150359	82.733742	124.08
38023	1	33	0	124.08	0	28	2	2	39.400002	165.8	108.2	0	0	124.08	grain	7.4103603	7.2150359	82.733742	124.08
20059	1	33	0	124.08	0	44	1	2	34.900002	182.10001	115.6	0	0	124.08	grain	7.4103603	7.2150359	82.733742	124.08
22992	1	33	0	124.08	0	35	2	1	33.5	154.2	79.599998	0	0	124.08	grain	7.4103603	7.2150359	82.733742	124.08
16431	1	33	0	124.08	0	56	2	1	39.200001	157.3	97	0	0	124.08	grain	7.4103603	7.2150359	82.733742	124.08
16244	1	33	0	124.08	0	27	2	1	18.799999	159.7	48	0	0	124.08	grain	7.4103603	7.2150359	82.733742	124.08
31374	2	66	0	248.16	0	50	2	1	25.299999	160.10001	64.800003	0	0	124.08	grain	7.4103603	7.2150359	82.733742	124.08
8894	1	33	0	124.08	0	50	2	1	28.299999	157.8	70.5	0	0	124.08	grain	7.4103603	7.2150359	82.733742	124.08
30344	1	33	0	124.08	0	37	1	2	31.700001	166.2	87.699997	0	0	124.08	grain	7.4103603	7.2150359	82.733742	124.08
33424	1	33	0	124.08	0	41	1	1	21.5	169.7	61.900002	0	0	124.08	grain	7.4103603	7.2150359	82.733742	124.08
16244	1	33	0	124.08	0	27	2	1	18.799999	159.7	48	0	0	124.08	grain	7.4103603	7.2150359	82.733742	124.08
31196	1	33	0	124.08	0	50	1	1	37.299999	191.7	136.89999	0	0	124.08	grain	7.4103603	7.2150359	82.733742	124.08
27416	2	66	0	248.16	0	42	1	1	28.700001	168.39999	81.5	0	0	124.08	grain	7.4103603	7.2150359	82.733742	124.08
30344	1.5	49.5	0	186.12	0	37	1	2	31.700001	166.2	87.699997	0	0	124.08	grain	7.4103603	7.2150359	82.733742	124.08
16431	1	33	0	124.08	0	56	2	1	39.200001	157.3	97	0	0	124.08	grain	7.4103603	7.2150359	82.733742	124.08
31374	2	66	0	248.16	0	50	2	1	25.299999	160.10001	64.800003	0	0	124.08	grain	7.4103603	7.2150359	82.733742	124.08
38344	3	99	0	372.24	0	23	2	2	19.6	170.2	56.799999	0	0	124.08	grain	7.4103603	7.2150359	82.733742	124.08
18638	2	66	0	248.16	0	59	2	1	29.1	164.8	79.099998	0	0	124.08	grain	7.4103603	7.2150359	82.733742	124.08
39535	1	33	0	124.08	0	34	2	1	21.700001	171.5	63.799999	0	0	124.08	grain	7.4103603	7.2150359	82.733742	124.08
30344	1	33	0	124.08	0	37	1	2	31.700001	166.2	87.699997	0	0	124.08	grain	7.4103603	7.2150359	82.733742	124.08
34734	1	33	0	124.08	0	32	2	2	32.900002	160	84.199997	0	0	124.08	grain	7.4103603	7.2150359	82.733742	124.08
34944	1.5	49.5	0	186.12	0	21	2	1	37.400002	165	101.8	0	0	124.08	grain	7.4103603	7.2150359	82.733742	124.08
1475	1	33	0	124.08	0	60	2	1	35.700001	168	100.8	0	0	124.08	grain	7.4103603	7.2150359	82.733742	124.08
21108	1	33	0	124.08	0	60	2	1	34.5	162.3	90.900002	0	0	124.08	grain	7.4103603	7.2150359	82.733742	124.08
32274	1	33	0	124.08	0	30	1	2	31.200001	189.89999	112.5	0	0	124.08	grain	7.4103603	7.2150359	82.733742	124.08
34944	1	33	0	124.08	0	21	2	1	37.400002	165	101.8	0	0	124.08	grain	7.4103603	7.2150359	82.733742	124.08
36744	1	53.75	0	129	0	40	2	1	27.1	165.5	74.300003	0	0	129	milk	61.388706	27.457819	11.153471	129
36898	1	40.3125	0	96.75	0	51	2	2	30.5	164.39999	82.300003	0	0	96.75	milk	61.388706	27.457819	11.153471	96.75
36474	1	53.75	0	129	0	53	2	2	37	162.8	98.099998	0	0	129	milk	61.388706	27.457819	11.153471	129
20597	1	53.75	0	129	0	60	2	1	28.6	157.89999	71.300003	0	0	129	milk	61.388706	27.457819	11.153471	129
33034	1	83	0	261.45	0	18	2	1	22.4	165.60001	61.299999	0	0	261.45001	milk	42.765488	13.952186	42.327572	261.45001
16431	1	83	0	261.45	0	56	2	1	39.200001	157.3	97	0	0	261.45001	milk	42.765488	13.952186	42.327572	261.45001
30344	1	83	0	261.45	0	37	1	2	31.700001	166.2	87.699997	0	0	261.45001	milk	42.765488	13.952186	42.327572	261.45001
31234	1	83	0	261.45	0	33	2	1	32.799999	152.7	76.5	0	0	261.45001	milk	42.765488	13.952186	42.327572	261.45001
31374	1	83	0	261.45	0	50	2	1	25.299999	160.10001	64.800003	0	0	261.45001	milk	42.765488	13.952186	42.327572	261.45001
36898	1	83	0	290.5	0	51	2	2	30.5	164.39999	82.300003	0	0	290.5	milk	47.963284	12.667814	38.50832	290.5
23254	1	83	0	290.5	0	56	2	1	26.799999	166.39999	74.300003	0	0	290.5	milk	47.963284	12.667814	38.50832	290.5
1475	1	83	0	290.5	0	60	2	1	35.700001	168	100.8	0	0	290.5	milk	47.963284	12.667814	38.50832	290.5
36898	1.5	124.5	0	435.75	0	51	2	2	30.5	164.39999	82.300003	0	0	290.5	milk	47.963284	12.667814	38.50832	290.5
36898	1	83	0	290.5	0	51	2	2	30.5	164.39999	82.300003	0	0	290.5	milk	47.963284	12.667814	38.50832	290.5
8894	1	28.35	0	82.215	0	50	2	1	28.299999	157.8	70.5	0	0	82.214996	milk	65.008492	22.840521	12.15099	82.214996
8894	2	56.7	14.175	164.43	41.1075	50	2	1	28.299999	157.8	70.5	.25	0	82.214996	milk	65.008492	22.840521	12.15099	82.214996
35109	1	15	0	44.25	0	51	2	1	31	156.7	76	0	0	44.25	milk	85.582153	9.6572361	4.7606091	44.25
35109	1	15	0	44.25	0	51	2	1	31	156.7	76	0	0	44.25	milk	85.582153	9.6572361	4.7606091	44.25
30344	1	28.35	0	105.7455	0	37	1	2	31.700001	166.2	87.699997	0	0	105.7455	milk	72.585426	26.673639	.74093443	105.7455
34734	3	85.05	0	317.2365	0	32	2	2	32.900002	160	84.199997	0	0	105.7455	milk	72.585426	26.673639	.74093443	105.7455
33364	1	28.35	0	105.7455	0	37	2	1	37.599998	150.7	85.5	0	0	105.7455	milk	72.585426	26.673639	.74093443	105.7455
36693	1	28.35	0	85.617	0	55	2	1	34.900002	172	103.3	0	0	85.616997	milk	59.664749	35.149479	5.1857667	85.616997
36693	1	28.35	0	85.617	0	55	2	1	34.900002	172	103.3	0	0	85.616997	milk	59.664749	35.149479	5.1857667	85.616997
31524	1	28.35	0	85.617	0	28	2	1	33.5	161.7	87.699997	0	0	85.616997	milk	59.664749	35.149479	5.1857667	85.616997
36693	4	113.4	0	342.468	0	55	2	1	34.900002	172	103.3	0	0	85.616997	milk	59.664749	35.149479	5.1857667	85.616997
33424	0	0	0	0	0	41	1	1	21.5	169.7	61.900002		0		milk	59.664749	35.149479	5.1857667
36693	1	28.35	0	85.617	0	55	2	1	34.900002	172	103.3	0	0	85.616997	milk	59.664749	35.149479	5.1857667	85.616997
18638	1	28.35	0	85.617	0	59	2	1	29.1	164.8	79.099998	0	0	85.616997	milk	59.664749	35.149479	5.1857667	85.616997
36693	4	113.4	0	342.468	0	55	2	1	34.900002	172	103.3	0	0	85.616997	milk	59.664749	35.149479	5.1857667	85.616997
36693	3	85.05	0	256.851	0	55	2	1	34.900002	172	103.3	0	0	85.616997	milk	59.664749	35.149479	5.1857667	85.616997
31196	3	15	0	64.65000000000001	0	50	1	1	37.299999	191.7	136.89999	0	0	21.549999	milk	59.682159	36.468113	3.8497281	21.549999
20597	2	29	0	101.21	0	60	2	1	28.6	157.89999	71.300003	0	0	50.605	milk	88.254105	8.6857481	3.0601447	50.605
20597	2	29	0	101.21	0	60	2	1	28.6	157.89999	71.300003	0	0	50.605	milk	88.254105	8.6857481	3.0601447	50.605
38344	4	176	0	670.56	0	23	2	2	19.6	170.2	56.799999	0	0	167.64	milk	56.535686	26.745628	16.344551	167.64
34944	3	131.25	0	441	0	21	2	1	37.400002	165	101.8	0	0	147	milk	68.890495	22.767159	8.3423491	147
38023	3	49.2	0	165.312	0	28	2	2	39.400002	165.8	108.2	0	0	55.104	milk	68.890495	22.767159	8.3423491	55.104
39123	1	16.4	0	55.104	0	42	2	1	36.299999	163.39999	96.800003	0	0	55.104	milk	68.890495	22.767159	8.3423491	55.104
36267	1	16.4	0	55.104	0	21	2	2	35.900002	155.2	86.400002	0	0	55.104	milk	68.890495	22.767159	8.3423491	55.104
36744	1	56.5	0	189.84	0	40	2	1	27.1	165.5	74.300003	0	0	189.84	milk	68.890495	22.767159	8.3423491	189.84
36267	1	16.4	0	55.104	0	21	2	2	35.900002	155.2	86.400002	0	0	55.104	milk	68.890495	22.767159	8.3423491	55.104
30193	1	16.4	0	55.104	0	24	2	2	30.1	164.10001	81.099998	0	0	55.104	milk	68.890495	22.767159	8.3423491	55.104
38023	4	65.59999999999999	0	220.416	0	28	2	2	39.400002	165.8	108.2	0	0	55.104	milk	68.890495	22.767159	8.3423491	55.104
16431	1	24.6	0	82.65600000000001	0	56	2	1	39.200001	157.3	97	0	0	82.655998	milk	68.890495	22.767159	8.3423491	82.655998
14006	1	16.4	0	55.104	0	53	2	1	30.299999	163.5	81.099998	0	0	55.104	milk	68.890495	22.767159	8.3423491	55.104
14926	1	43.75	0	147	0	35	2	1	33.799999	163	89.900002	0	0	147	milk	68.890495	22.767159	8.3423491	147
33364	5	203.25	0	682.92	0	37	2	1	37.599998	150.7	85.5	0	0	136.584	milk	68.890495	22.767159	8.3423491	136.584
16244	1	24.6	0	82.65600000000001	0	27	2	1	18.799999	159.7	48	0	0	82.655998	milk	68.890495	22.767159	8.3423491	82.655998
26282	2	49.2	0	165.312	0	26	2	2	32.099998	168	90.699997	0	0	82.655998	milk	68.890495	22.767159	8.3423491	82.655998
31374	1	28.25	0	94.92	0	50	2	1	25.299999	160.10001	64.800003	0	0	94.919998	milk	68.890495	22.767159	8.3423491	94.919998
33424	5	218.75	0	735	0	41	1	1	21.5	169.7	61.900002	0	0	147	milk	68.890495	22.767159	8.3423491	147
36744	1	43.75	0	147	0	40	2	1	27.1	165.5	74.300003	0	0	147	milk	68.890495	22.767159	8.3423491	147
20597	1	43.75	0	147	0	60	2	1	28.6	157.89999	71.300003	0	0	147	milk	68.890495	22.767159	8.3423491	147
33314	1	43.75	0	147	0	44	2	1	28.5	159.5	72.5	0	0	147	milk	68.890495	22.767159	8.3423491	147
20597	1	16.4	0	55.104	0	60	2	1	28.6	157.89999	71.300003	0	0	55.104	milk	68.890495	22.767159	8.3423491	55.104
33424	5	218.75	0	735	0	41	1	1	21.5	169.7	61.900002	0	0	147	milk	68.890495	22.767159	8.3423491	147
20059	1	24.6	0	82.65600000000001	0	44	1	2	34.900002	182.10001	115.6	0	0	82.655998	milk	68.890495	22.767159	8.3423491	82.655998
39123	1	24.6	0	82.65600000000001	0	42	2	1	36.299999	163.39999	96.800003	0	0	82.655998	milk	68.890495	22.767159	8.3423491	82.655998
16244	1	43.75	0	147	0	27	2	1	18.799999	159.7	48	0	0	147	milk	68.890495	22.767159	8.3423491	147
31374	1	43.75	0	147	0	50	2	1	25.299999	160.10001	64.800003	0	0	147	milk	68.890495	22.767159	8.3423491	147
34734	2	87.5	0	294	0	32	2	2	32.900002	160	84.199997	0	0	147	milk	68.890495	22.767159	8.3423491	147
34434	7	142.15	0	477.624	0	28	2	2	36.700001	160.39999	94.5	0	0	68.232002	milk	68.890495	22.767159	8.3423491	68.232002
33364	1	43.75	0	147	0	37	2	1	37.599998	150.7	85.5	0	0	147	milk	68.890495	22.767159	8.3423491	147
18638	1	24.6	0	82.65600000000001	0	59	2	1	29.1	164.8	79.099998	0	0	82.655998	milk	68.890495	22.767159	8.3423491	82.655998
31374	1	43.75	0	147	0	50	2	1	25.299999	160.10001	64.800003	0	0	147	milk	68.890495	22.767159	8.3423491	147
30344	1	28.25	0	94.92	0	37	1	2	31.700001	166.2	87.699997	0	0	94.919998	milk	68.890495	22.767159	8.3423491	94.919998
34944	2	32.8	0	110.208	0	21	2	1	37.400002	165	101.8	0	0	55.104	milk	68.890495	22.767159	8.3423491	55.104
14006	1	24.6	0	82.65600000000001	0	53	2	1	30.299999	163.5	81.099998	0	0	82.655998	milk	68.890495	22.767159	8.3423491	82.655998
16431	1	24.6	0	82.65600000000001	0	56	2	1	39.200001	157.3	97	0	0	82.655998	milk	68.890495	22.767159	8.3423491	82.655998
34734	1	43.75	0	147	0	32	2	2	32.900002	160	84.199997	0	0	147	milk	68.890495	22.767159	8.3423491	147
20597	1	16.4	0	55.104	0	60	2	1	28.6	157.89999	71.300003	0	0	55.104	milk	68.890495	22.767159	8.3423491	55.104
14926	1	24.6	0	82.65600000000001	0	35	2	1	33.799999	163	89.900002	0	0	82.655998	milk	68.890495	22.767159	8.3423491	82.655998
32274	1	43.75	0	147	0	30	1	2	31.200001	189.89999	112.5	0	0	147	milk	68.890495	22.767159	8.3423491	147
20059	1	24.6	0	82.65600000000001	0	44	1	2	34.900002	182.10001	115.6	0	0	82.655998	milk	68.890495	22.767159	8.3423491	82.655998
20059	1	24.6	0	82.65600000000001	0	44	1	2	34.900002	182.10001	115.6	0	0	82.655998	milk	68.890495	22.767159	8.3423491	82.655998
11404	1	24.6	0	82.65600000000001	0	49	2	2	32.099998	159.2	81.300003	0	0	82.655998	milk	68.890495	22.767159	8.3423491	82.655998
30344	1	43.75	0	147	0	37	1	2	31.700001	166.2	87.699997	0	0	147	milk	68.890495	22.767159	8.3423491	147
31196	1	28.25	0	94.92	0	50	1	1	37.299999	191.7	136.89999	0	0	94.919998	milk	68.890495	22.767159	8.3423491	94.919998
30344	1	28.25	0	94.92	0	37	1	2	31.700001	166.2	87.699997	0	0	94.919998	milk	68.890495	22.767159	8.3423491	94.919998
33314	3	131.25	10.9375	441	36.75	44	2	1	28.5	159.5	72.5	.083333336	0	147	milk	68.890495	22.767159	8.3423491	147
33314	2	87.5	0	294	0	44	2	1	28.5	159.5	72.5	0	0	147	milk	68.890495	22.767159	8.3423491	147
34434	1	24.6	0	82.65600000000001	0	28	2	2	36.700001	160.39999	94.5	0	0	82.655998	milk	68.890495	22.767159	8.3423491	82.655998
33034	2	87.5	0	294	0	18	2	1	22.4	165.60001	61.299999	0	0	147	milk	68.890495	22.767159	8.3423491	147
33424	2	56.7	0	199.017	0	41	1	1	21.5	169.7	61.900002	0	0	99.508499	milk	67.873535	29.646284	2.4801817	99.508499
31196	1.5	192	0	614.4	0	50	1	1	37.299999	191.7	136.89999	0	0	409.60001	grain	52.681465	10.81317	36.318283	409.60001
38023	4	161	0	265.65	0	28	2	2	39.400002	165.8	108.2	0	0	66.412498	fruit	1.0440207	.49715266	94.84317	66.412498
38023	2	80.5	0	132.825	0	28	2	2	39.400002	165.8	108.2	0	0	66.412498	fruit	1.0440207	.49715266	94.84317	66.412498
33314	1	208	0	588.64	0	44	2	1	28.5	159.5	72.5	0	0	588.64001	meat	43.495705	21.002865	34.713467	588.64001
16431	1	208	0	588.64	0	56	2	1	39.200001	157.3	97	0	0	588.64001	meat	43.495705	21.002865	34.713467	588.64001
39123	1	208	0	588.64	0	42	2	1	36.299999	163.39999	96.800003	0	0	588.64001	meat	43.495705	21.002865	34.713467	588.64001
33314	1	208	0	588.64	0	44	2	1	28.5	159.5	72.5	0	0	588.64001	meat	43.495705	21.002865	34.713467	588.64001
38023	.5	104	0	294.32	0	28	2	2	39.400002	165.8	108.2	0	0	588.64001	meat	43.495705	21.002865	34.713467	588.64001
34944	1	208	0	588.64	0	21	2	1	37.400002	165	101.8	0	0	588.64001	meat	43.495705	21.002865	34.713467	588.64001
34944	1	208	0	588.64	0	21	2	1	37.400002	165	101.8	0	0	588.64001	meat	43.495705	21.002865	34.713467	588.64001
22992	1	208	0	588.64	0	35	2	1	33.5	154.2	79.599998	0	0	588.64001	meat	43.495705	21.002865	34.713467	588.64001
20059	1	140	0	365.4	0	44	1	2	34.900002	182.10001	115.6	0	0	365.39999	meat	46.124435	38.660851	14.977723	365.39999
11404	1	140	0	365.4	0	49	2	2	32.099998	159.2	81.300003	0	0	365.39999	meat	46.124435	38.660851	14.977723	365.39999
32274	1	140	0	365.4	0	30	1	2	31.200001	189.89999	112.5	0	0	365.39999	meat	46.124435	38.660851	14.977723	365.39999
36898	2.5	350	210	913.5	548.1	51	2	2	30.5	164.39999	82.300003	.60000002	0	365.39999	meat	46.124435	38.660851	14.977723	365.39999
20059	3	420	70	1096.2	182.7	44	1	2	34.900002	182.10001	115.6	.16666667	0	365.39999	meat	46.124435	38.660851	14.977723	365.39999
15765	1	140	0	365.4	0	48	2	2	30.6	156.89999	75.300003	0	0	365.39999	meat	46.124435	38.660851	14.977723	365.39999
32274	1	140	0	365.4	0	30	1	2	31.200001	189.89999	112.5	0	0	365.39999	meat	46.124435	38.660851	14.977723	365.39999
36693	1	140	0	365.4	0	55	2	1	34.900002	172	103.3	0	0	365.39999	meat	46.124435	38.660851	14.977723	365.39999
13767	1	140	0	365.4	0	52	2	2	30.799999	156.89999	75.800003	0	0	365.39999	meat	46.124435	38.660851	14.977723	365.39999
23254	2	220	0	400.4	0	56	2	1	26.799999	166.39999	74.300003	0	0	200.2	meat	37.350063	62.649937	0	200.2
20059	1	110	0	200.2	0	44	1	2	34.900002	182.10001	115.6	0	0	200.2	meat	37.350063	62.649937	0	200.2
36657	1	110	0	200.2	0	50	2	1	30.6	167.60001	86	0	0	200.2	meat	37.350063	62.649937	0	200.2
13767	1	110	0	200.2	0	52	2	2	30.799999	156.89999	75.800003	0	0	200.2	meat	37.350063	62.649937	0	200.2
20059	1	110	0	200.2	0	44	1	2	34.900002	182.10001	115.6	0	0	200.2	meat	37.350063	62.649937	0	200.2
39123	1	110	0	200.2	0	42	2	1	36.299999	163.39999	96.800003	0	0	200.2	meat	37.350063	62.649937	0	200.2
33314	2	220	27.5	400.4	50.05	44	2	1	28.5	159.5	72.5	.125	0	200.2	meat	37.350063	62.649937	0	200.2
36657	2	220	0	400.4	0	50	2	1	30.6	167.60001	86	0	0	200.2	meat	37.350063	62.649937	0	200.2
32274	1	110	0	200.2	0	30	1	2	31.200001	189.89999	112.5	0	0	200.2	meat	37.350063	62.649937	0	200.2
36657	1	110	0	200.2	0	50	2	1	30.6	167.60001	86	0	0	200.2	meat	37.350063	62.649937	0	200.2
36657	3	330	0	600.6	0	50	2	1	30.6	167.60001	86	0	0	200.2	meat	37.350063	62.649937	0	200.2
8412	1	110	0	200.2	0	30	2	2	32	172.2	94.900002	0	0	200.2	meat	37.350063	62.649937	0	200.2
14006	2	220	0	400.4	0	53	2	1	30.299999	163.5	81.099998	0	0	200.2	meat	37.350063	62.649937	0	200.2
36657	1	110	0	200.2	0	50	2	1	30.6	167.60001	86	0	0	200.2	meat	37.350063	62.649937	0	200.2
32274	2	220	0	400.4	0	30	1	2	31.200001	189.89999	112.5	0	0	200.2	meat	37.350063	62.649937	0	200.2
36267	.5	55	0	100.1	0	21	2	2	35.900002	155.2	86.400002	0	0	200.2	meat	37.350063	62.649937	0	200.2
34434	1	110	0	200.2	0	28	2	2	36.700001	160.39999	94.5	0	0	200.2	meat	37.350063	62.649937	0	200.2
34434	1	110	55	200.2	100.1	28	2	2	36.700001	160.39999	94.5	.5	0	200.2	meat	37.350063	62.649937	0	200.2
33904	1	110	0	200.2	0	48	2	1	26.4	163.7	70.699997	0	0	200.2	meat	37.350063	62.649937	0	200.2
33904	1	110	0	200.2	0	48	2	1	26.4	163.7	70.699997	0	0	200.2	meat	37.350063	62.649937	0	200.2
34734	1	110	0	200.2	0	32	2	2	32.900002	160	84.199997	0	0	200.2	meat	37.350063	62.649937	0	200.2
34734	2	220	0	400.4	0	32	2	2	32.900002	160	84.199997	0	0	200.2	meat	37.350063	62.649937	0	200.2
14006	1	110	0	200.2	0	53	2	1	30.299999	163.5	81.099998	0	0	200.2	meat	37.350063	62.649937	0	200.2
23254	1	110	0	200.2	0	56	2	1	26.799999	166.39999	74.300003	0	0	200.2	meat	37.350063	62.649937	0	200.2
33034	1	110	0	200.2	0	18	2	1	22.4	165.60001	61.299999	0	0	200.2	meat	37.350063	62.649937	0	200.2
31524	1	110	0	200.2	0	28	2	1	33.5	161.7	87.699997	0	0	200.2	meat	37.350063	62.649937	0	200.2
38023	1	110	0	200.2	0	28	2	2	39.400002	165.8	108.2	0	0	200.2	meat	37.350063	62.649937	0	200.2
31234	1	110	0	200.2	0	33	2	1	32.799999	152.7	76.5	0	0	200.2	meat	37.350063	62.649937	0	200.2
34734	1	110	0	200.2	0	32	2	2	32.900002	160	84.199997	0	0	200.2	meat	37.350063	62.649937	0	200.2
36657	1.5	165	0	300.3	0	50	2	1	30.6	167.60001	86	0	0	200.2	meat	37.350063	62.649937	0	200.2
8412	1	125	0	272.5	0	30	2	2	32	172.2	94.900002	0	0	272.5	meat	54.038197	45.961803	0	272.5
31524	1	125	0	272.5	0	28	2	1	33.5	161.7	87.699997	0	0	272.5	meat	54.038197	45.961803	0	272.5
38023	1	125	0	272.5	0	28	2	2	39.400002	165.8	108.2	0	0	272.5	meat	54.038197	45.961803	0	272.5
14006	1	125	0	272.5	0	53	2	1	30.299999	163.5	81.099998	0	0	272.5	meat	54.038197	45.961803	0	272.5
31234	1	125	0	272.5	0	33	2	1	32.799999	152.7	76.5	0	0	272.5	meat	54.038197	45.961803	0	272.5
11404	1	125	0	272.5	0	49	2	2	32.099998	159.2	81.300003	0	0	272.5	meat	54.038197	45.961803	0	272.5
8412	1	125	0	272.5	0	30	2	2	32	172.2	94.900002	0	0	272.5	meat	54.038197	45.961803	0	272.5
35385	1	125	0	272.5	0	50	2	2	37.5	167.7	105.5	0	0	272.5	meat	54.038197	45.961803	0	272.5
36693	1	158	0	432.92	0	55	2	1	34.900002	172	103.3	0	0	432.92001	meat	53.509747	33.093224	13.170981	432.92001
20059	1	158	0	432.92	0	44	1	2	34.900002	182.10001	115.6	0	0	432.92001	meat	53.509747	33.093224	13.170981	432.92001
38023	1	158	0	432.92	0	28	2	2	39.400002	165.8	108.2	0	0	432.92001	meat	53.509747	33.093224	13.170981	432.92001
13767	1	158	0	432.92	0	52	2	2	30.799999	156.89999	75.800003	0	0	432.92001	meat	53.509747	33.093224	13.170981	432.92001
39123	1	158	0	432.92	0	42	2	1	36.299999	163.39999	96.800003	0	0	432.92001	meat	53.509747	33.093224	13.170981	432.92001
20059	1	158	0	432.92	0	44	1	2	34.900002	182.10001	115.6	0	0	432.92001	meat	53.509747	33.093224	13.170981	432.92001
31196	2	316	0	865.84	0	50	1	1	37.299999	191.7	136.89999	0	0	432.92001	meat	53.509747	33.093224	13.170981	432.92001
32274	1	158	0	432.92	0	30	1	2	31.200001	189.89999	112.5	0	0	432.92001	meat	53.509747	33.093224	13.170981	432.92001
32274	1	158	0	432.92	0	30	1	2	31.200001	189.89999	112.5	0	0	432.92001	meat	53.509747	33.093224	13.170981	432.92001
16431	1	241	0	65.06999999999999	0	56	2	1	39.200001	157.3	97	0	0	65.07	grain	33.160778	20.097443	46.741779	65.07
37597	2	482	0	130.14	0	27	2	1	34.5	156.7	84.699997	0	0	65.07	grain	33.160778	20.097443	46.741779	65.07
34734	4	64	0	190.08	0	32	2	2	32.900002	160	84.199997	0	0	47.52	meat	56.130363	21.134972	22.124615	47.52
30344	11	176	0	522.72	0	37	1	2	31.700001	166.2	87.699997	0	0	47.52	meat	56.130363	21.134972	22.124615	47.52
34944	10	160	32	475.2	95.04000000000001	21	2	1	37.400002	165	101.8	.2	0	47.52	meat	56.130363	21.134972	22.124615	47.52
38344	6	96	0	285.12	0	23	2	2	19.6	170.2	56.799999	0	0	47.52	meat	56.130363	21.134972	22.124615	47.52
36898	7	112	32	332.64	95.04000000000001	51	2	2	30.5	164.39999	82.300003	.2857143	0	47.52	meat	56.130363	21.134972	22.124615	47.52
33034	6	96	0	285.12	0	18	2	1	22.4	165.60001	61.299999	0	0	47.52	meat	56.130363	21.134972	22.124615	47.52
20597	1	208	0	407.68	0	60	2	1	28.6	157.89999	71.300003	0	0	407.67999	meat	58.511604	28.200594	12.87642	407.67999
34734	1	208	0	407.68	0	32	2	2	32.900002	160	84.199997	0	0	407.67999	meat	58.511604	28.200594	12.87642	407.67999
20597	1	208	0	407.68	0	60	2	1	28.6	157.89999	71.300003	0	0	407.67999	meat	58.511604	28.200594	12.87642	407.67999
20597	1	208	0	407.68	0	60	2	1	28.6	157.89999	71.300003	0	0	407.67999	meat	58.511604	28.200594	12.87642	407.67999
16244	.5	104	0	203.84	0	27	2	1	18.799999	159.7	48	0	0	407.67999	meat	58.511604	28.200594	12.87642	407.67999
34434	2	416	0	815.36	0	28	2	2	36.700001	160.39999	94.5	0	0	407.67999	meat	58.511604	28.200594	12.87642	407.67999
34434	1	208	0	407.68	0	28	2	2	36.700001	160.39999	94.5	0	0	407.67999	meat	58.511604	28.200594	12.87642	407.67999
36744	1	208	0	407.68	0	40	2	1	27.1	165.5	74.300003	0	0	407.67999	meat	58.511604	28.200594	12.87642	407.67999
33904	1	208	0	407.68	0	48	2	1	26.4	163.7	70.699997	0	0	407.67999	meat	58.511604	28.200594	12.87642	407.67999
18638	1	208	0	407.68	0	59	2	1	29.1	164.8	79.099998	0	0	407.67999	meat	58.511604	28.200594	12.87642	407.67999
14006	1	208	0	407.68	0	53	2	1	30.299999	163.5	81.099998	0	0	407.67999	meat	58.511604	28.200594	12.87642	407.67999
36744	2	416	0	815.36	0	40	2	1	27.1	165.5	74.300003	0	0	407.67999	meat	58.511604	28.200594	12.87642	407.67999
20597	2	416	0	815.36	0	60	2	1	28.6	157.89999	71.300003	0	0	407.67999	meat	58.511604	28.200594	12.87642	407.67999
16582	1	208	104	407.68	203.84	65	2	1	30.799999	157.3	76.099998	.5	0	407.67999	meat	58.511604	28.200594	12.87642	407.67999
36693	.5	104	0	203.84	0	55	2	1	34.900002	172	103.3	0	0	407.67999	meat	58.511604	28.200594	12.87642	407.67999
36744	2	504	37.8	322.56	24.192	40	2	1	27.1	165.5	74.300003	.075000003	0	161.28	meat	17.070143	65.425201	14.711359	161.28
13767	1	252	0	161.28	0	52	2	2	30.799999	156.89999	75.800003	0	0	161.28	meat	17.070143	65.425201	14.711359	161.28
38344	1	252	0	161.28	0	23	2	2	19.6	170.2	56.799999	0	0	161.28	meat	17.070143	65.425201	14.711359	161.28
36898	1	252	0	161.28	0	51	2	2	30.5	164.39999	82.300003	0	0	161.28	meat	17.070143	65.425201	14.711359	161.28
36474	1.5	378	126	241.92	80.64	53	2	2	37	162.8	98.099998	.33333334	0	161.28	meat	17.070143	65.425201	14.711359	161.28
38023	2	504	0	322.56	0	28	2	2	39.400002	165.8	108.2	0	0	161.28	meat	17.070143	65.425201	14.711359	161.28
38344	1	252	0	161.28	0	23	2	2	19.6	170.2	56.799999	0	0	161.28	meat	17.070143	65.425201	14.711359	161.28
1928	1	252	126	161.28	80.64	47	2	2	29.700001	158.60001	74.699997	.5	0	161.28	meat	17.070143	65.425201	14.711359	161.28
38344	1	252	0	161.28	0	23	2	2	19.6	170.2	56.799999	0	0	161.28	meat	17.070143	65.425201	14.711359	161.28
14006	1	252	0	161.28	0	53	2	1	30.299999	163.5	81.099998	0	0	161.28	meat	17.070143	65.425201	14.711359	161.28
39535	1	252	50.4	161.28	32.256	34	2	1	21.700001	171.5	63.799999	.2	0	161.28	meat	17.070143	65.425201	14.711359	161.28
16244	1	252	0	161.28	0	27	2	1	18.799999	159.7	48	0	0	161.28	meat	17.070143	65.425201	14.711359	161.28
14006	1	252	0	161.28	0	53	2	1	30.299999	163.5	81.099998	0	0	161.28	meat	17.070143	65.425201	14.711359	161.28
36657	3	48	0	142.56	0	50	2	1	30.6	167.60001	86	0	0	47.52	meat	56.130363	21.134972	22.124615	47.52
32274	3	48	0	142.56	0	30	1	2	31.200001	189.89999	112.5	0	0	47.52	meat	56.130363	21.134972	22.124615	47.52
33034	3	48	0	142.56	0	18	2	1	22.4	165.60001	61.299999	0	0	47.52	meat	56.130363	21.134972	22.124615	47.52
16431	3	48	48	142.56	142.56	56	2	1	39.200001	157.3	97	1	0	47.52	meat	56.130363	21.134972	22.124615	47.52
34944	3	48	0	142.56	0	21	2	1	37.400002	165	101.8	0	0	47.52	meat	56.130363	21.134972	22.124615	47.52
30193	7	112	0	332.64	0	24	2	2	30.1	164.10001	81.099998	0	0	47.52	meat	56.130363	21.134972	22.124615	47.52
34944	3	48	0	142.56	0	21	2	1	37.400002	165	101.8	0	0	47.52	meat	56.130363	21.134972	22.124615	47.52
34944	3	48	0	142.56	0	21	2	1	37.400002	165	101.8	0	0	47.52	meat	56.130363	21.134972	22.124615	47.52
27416	1	16	0	47.52	0	42	1	1	28.700001	168.39999	81.5	0	0	47.52	meat	56.130363	21.134972	22.124615	47.52
16244	1	16	0	47.52	0	27	2	1	18.799999	159.7	48	0	0	47.52	meat	56.130363	21.134972	22.124615	47.52
13767	1	52	0	111.28	0	52	2	2	30.799999	156.89999	75.800003	0	0	111.28	meat	47.586639	52.413361	0	111.28
30344	2	104	0	222.56	0	37	1	2	31.700001	166.2	87.699997	0	0	111.28	meat	47.586639	52.413361	0	111.28
31374	1	52	0	111.28	0	50	2	1	25.299999	160.10001	64.800003	0	0	111.28	meat	47.586639	52.413361	0	111.28
31234	2	104	0	222.56	0	33	2	1	32.799999	152.7	76.5	0	0	111.28	meat	47.586639	52.413361	0	111.28
11404	2	104	0	222.56	0	49	2	2	32.099998	159.2	81.300003	0	0	111.28	meat	47.586639	52.413361	0	111.28
11404	2	104	0	222.56	0	49	2	2	32.099998	159.2	81.300003	0	0	111.28	meat	47.586639	52.413361	0	111.28
30344	1	52	0	111.28	0	37	1	2	31.700001	166.2	87.699997	0	0	111.28	meat	47.586639	52.413361	0	111.28
30344	1	52	0	111.28	0	37	1	2	31.700001	166.2	87.699997	0	0	111.28	meat	47.586639	52.413361	0	111.28
8412	1	249	0	313.74	0	30	2	2	32	172.2	94.900002	0	0	313.73999	meat	35.195042	32.026798	30.899757	313.73999
20059	1	249	0	313.74	0	44	1	2	34.900002	182.10001	115.6	0	0	313.73999	meat	35.195042	32.026798	30.899757	313.73999
21108	3	747	0	941.22	0	60	2	1	34.5	162.3	90.900002	0	0	313.73999	meat	35.195042	32.026798	30.899757	313.73999
35109	1	249	0	313.74	0	51	2	1	31	156.7	76	0	0	313.73999	meat	35.195042	32.026798	30.899757	313.73999
20059	1	249	0	313.74	0	44	1	2	34.900002	182.10001	115.6	0	0	313.73999	meat	35.195042	32.026798	30.899757	313.73999
35109	2.5	622.5	0	784.35	0	51	2	1	31	156.7	76	0	0	313.73999	meat	35.195042	32.026798	30.899757	313.73999
14006	1	249	0	313.74	0	53	2	1	30.299999	163.5	81.099998	0	0	313.73999	meat	35.195042	32.026798	30.899757	313.73999
23254	3	147	0	479.22	0	56	2	1	26.799999	166.39999	74.300003	0	0	159.74001	meat	60.471565	25.356197	13.92006	159.74001
11404	5	245	0	798.7000000000001	0	49	2	2	32.099998	159.2	81.300003	0	0	159.74001	meat	60.471565	25.356197	13.92006	159.74001
36898	5	245	0	798.7000000000001	0	51	2	2	30.5	164.39999	82.300003	0	0	159.74001	meat	60.471565	25.356197	13.92006	159.74001
31234	7	343	0	1118.18	0	33	2	1	32.799999	152.7	76.5	0	0	159.74001	meat	60.471565	25.356197	13.92006	159.74001
26282	2	98	0	319.48	0	26	2	2	32.099998	168	90.699997	0	0	159.74001	meat	60.471565	25.356197	13.92006	159.74001
8894	6	294	0	958.4400000000001	0	50	2	1	28.299999	157.8	70.5	0	0	159.74001	meat	60.471565	25.356197	13.92006	159.74001
35385	2	98	0	319.48	0	50	2	2	37.5	167.7	105.5	0	0	159.74001	meat	60.471565	25.356197	13.92006	159.74001
36898	2	98	0	319.48	0	51	2	2	30.5	164.39999	82.300003	0	0	159.74001	meat	60.471565	25.356197	13.92006	159.74001
36898	5	245	0	798.7000000000001	0	51	2	2	30.5	164.39999	82.300003	0	0	159.74001	meat	60.471565	25.356197	13.92006	159.74001
30193	4	352	0	524.48	0	24	2	2	30.1	164.10001	81.099998	0	0	131.12	veg	63.772316	18.1665	16.481491	131.12
30193	2	176	0	262.24	0	24	2	2	30.1	164.10001	81.099998	0	0	131.12	veg	63.772316	18.1665	16.481491	131.12
30193	1.5	132	0	196.68	0	24	2	2	30.1	164.10001	81.099998	0	0	131.12	veg	63.772316	18.1665	16.481491	131.12
30193	2	176	0	262.24	0	24	2	2	30.1	164.10001	81.099998	0	0	131.12	veg	63.772316	18.1665	16.481491	131.12
30193	2	176	0	262.24	0	24	2	2	30.1	164.10001	81.099998	0	0	131.12	veg	63.772316	18.1665	16.481491	131.12
11404	1	127	0	162.56	0	49	2	2	32.099998	159.2	81.300003	0	0	162.56	meat	43.530899	28.400192	24.3043	162.56
30193	1	10	0	50.5	0	24	2	2	30.1	164.10001	81.099998	0	0	50.5	sweets	53.176903	2.7563787	42.123119	50.5
36474	2	440	0	814	0	53	2	2	37	162.8	98.099998	0	0	407	meat	48.970531	19.659241	29.679111	407
11404	3	660	0	1221	0	49	2	2	32.099998	159.2	81.300003	0	0	407	meat	48.970531	19.659241	29.679111	407
34434	1	217	0	418.81	0	28	2	2	36.700001	160.39999	94.5	0	0	418.81	grain	20.402195	4.7870851	73.408646	418.81
31234	1	45	0	218.7	0	33	2	1	32.799999	152.7	76.5	0	0	218.7	sweets	47.361607	3.7228875	47.418259	218.7
16244	3	170.1	0	207.522	0	27	2	1	18.799999	159.7	48	0	0	69.174004	meat	27.031282	71.565475	1.4032446	69.174004
14006	2	113.4	0	138.348	0	53	2	1	30.299999	163.5	81.099998	0	0	69.174004	meat	27.031282	71.565475	1.4032446	69.174004
20059	1	56.7	0	69.17400000000001	0	44	1	2	34.900002	182.10001	115.6	0	0	69.174004	meat	27.031282	71.565475	1.4032446	69.174004
14006	3	170.1	0	207.522	0	53	2	1	30.299999	163.5	81.099998	0	0	69.174004	meat	27.031282	71.565475	1.4032446	69.174004
14006	3	170.1	0	207.522	0	53	2	1	30.299999	163.5	81.099998	0	0	69.174004	meat	27.031282	71.565475	1.4032446	69.174004
21108	1	56.7	0	69.17400000000001	0	60	2	1	34.5	162.3	90.900002	0	0	69.174004	meat	27.031282	71.565475	1.4032446	69.174004
35385	1.5	553.5	369	204.795	136.53	50	2	2	37.5	167.7	105.5	.66666669	1	136.53	sweets	.45482734	.723589	98.821587	136.53
8894	1	369	0	136.53	0	50	2	1	28.299999	157.8	70.5	0	1	136.53	sweets	.45482734	.723589	98.821587	136.53
14926	1.5	553.5	0	204.795	0	35	2	1	33.799999	163	89.900002	0	1	136.53	sweets	.45482734	.723589	98.821587	136.53
35385	1	369	0	136.53	0	50	2	2	37.5	167.7	105.5	0	1	136.53	sweets	.45482734	.723589	98.821587	136.53
31234	5	1845	0	682.65	0	33	2	1	32.799999	152.7	76.5	0	1	136.53	sweets	.45482734	.723589	98.821587	136.53
31234	1	369	184.5	136.53	68.265	33	2	1	32.799999	152.7	76.5	.5	1	136.53	sweets	.45482734	.723589	98.821587	136.53
36474	1.5	553.5	0	204.795	0	53	2	2	37	162.8	98.099998	0	1	136.53	sweets	.45482734	.723589	98.821587	136.53
36898	1.5	553.5	0	204.795	0	51	2	2	30.5	164.39999	82.300003	0	1	136.53	sweets	.45482734	.723589	98.821587	136.53
33424	1.5	553.5	0	204.795	0	41	1	1	21.5	169.7	61.900002	0	1	136.53	sweets	.45482734	.723589	98.821587	136.53
33424	1.5	553.5	0	204.795	0	41	1	1	21.5	169.7	61.900002	0	1	136.53	sweets	.45482734	.723589	98.821587	136.53
32274	3	1107	0	409.59	0	30	1	2	31.200001	189.89999	112.5	0	1	136.53	sweets	.45482734	.723589	98.821587	136.53
31234	6	2214	0	819.18	0	33	2	1	32.799999	152.7	76.5	0	1	136.53	sweets	.45482734	.723589	98.821587	136.53
34434	1.5	553.5	0	204.795	0	28	2	2	36.700001	160.39999	94.5	0	1	136.53	sweets	.45482734	.723589	98.821587	136.53
36267	1	369	0	136.53	0	21	2	2	35.900002	155.2	86.400002	0	1	136.53	sweets	.45482734	.723589	98.821587	136.53
30344	2	1386	0	512.8200000000001	0	37	1	2	31.700001	166.2	87.699997	0	1	256.41	sweets	.45482734	.723589	98.821587	256.41
36657	3	1107	0	409.59	0	50	2	1	30.6	167.60001	86	0	1	136.53	sweets	.45482734	.723589	98.821587	136.53
33424	1	369	0	136.53	0	41	1	1	21.5	169.7	61.900002	0	1	136.53	sweets	.45482734	.723589	98.821587	136.53
39535	2	738	0	273.06	0	34	2	1	21.700001	171.5	63.799999	0	1	136.53	sweets	.45482734	.723589	98.821587	136.53
23254	1	369	0	136.53	0	56	2	1	26.799999	166.39999	74.300003	0	1	136.53	sweets	.45482734	.723589	98.821587	136.53
11404	2.5	922.5	0	341.325	0	49	2	2	32.099998	159.2	81.300003	0	1	136.53	sweets	.45482734	.723589	98.821587	136.53
31196	1	369	0	136.53	0	50	1	1	37.299999	191.7	136.89999	0	1	136.53	sweets	.45482734	.723589	98.821587	136.53
30344	1	693	0	256.41	0	37	1	2	31.700001	166.2	87.699997	0	1	256.41	sweets	.45482734	.723589	98.821587	256.41
8412	.5	184.5	0	68.265	0	30	2	2	32	172.2	94.900002	0	1	136.53	sweets	.45482734	.723589	98.821587	136.53
36657	8	2952	0	1092.24	0	50	2	1	30.6	167.60001	86	0	1	136.53	sweets	.45482734	.723589	98.821587	136.53
30344	0	0	0	0	0	37	1	2	31.700001	166.2	87.699997		1		sweets	.45482734	.723589	98.821587
20059	1	369	0	136.53	0	44	1	2	34.900002	182.10001	115.6	0	1	136.53	sweets	.45482734	.723589	98.821587	136.53
36657	4.5	1660.5	0	614.385	0	50	2	1	30.6	167.60001	86	0	1	136.53	sweets	.45482734	.723589	98.821587	136.53
35385	3	1107	0	409.59	0	50	2	2	37.5	167.7	105.5	0	1	136.53	sweets	.45482734	.723589	98.821587	136.53
30344	1	369	0	136.53	0	37	1	2	31.700001	166.2	87.699997	0	1	136.53	sweets	.45482734	.723589	98.821587	136.53
31234	4	1476	0	546.12	0	33	2	1	32.799999	152.7	76.5	0	1	136.53	sweets	.45482734	.723589	98.821587	136.53
1928	1	369	0	136.53	0	47	2	2	29.700001	158.60001	74.699997	0	1	136.53	sweets	.45482734	.723589	98.821587	136.53
33424	2.5	922.5	0	341.325	0	41	1	1	21.5	169.7	61.900002	0	1	136.53	sweets	.45482734	.723589	98.821587	136.53
1928	3	1107	184.5	409.59	68.265	47	2	2	29.700001	158.60001	74.699997	.16666667	1	136.53	sweets	.45482734	.723589	98.821587	136.53
1928	1	369	0	136.53	0	47	2	2	29.700001	158.60001	74.699997	0	1	136.53	sweets	.45482734	.723589	98.821587	136.53
11404	2.5	922.5	0	341.325	0	49	2	2	32.099998	159.2	81.300003	0	1	136.53	sweets	.45482734	.723589	98.821587	136.53
36693	2	738	0	273.06	0	55	2	1	34.900002	172	103.3	0	1	136.53	sweets	.45482734	.723589	98.821587	136.53
36693	2	738	0	273.06	0	55	2	1	34.900002	172	103.3	0	1	136.53	sweets	.45482734	.723589	98.821587	136.53
39123	1	369	0	136.53	0	42	2	1	36.299999	163.39999	96.800003	0	1	136.53	sweets	.45482734	.723589	98.821587	136.53
36474	2	738	0	273.06	0	53	2	2	37	162.8	98.099998	0	1	136.53	sweets	.45482734	.723589	98.821587	136.53
1928	2	738	0	273.06	0	47	2	2	29.700001	158.60001	74.699997	0	1	136.53	sweets	.45482734	.723589	98.821587	136.53
1928	1	369	0	136.53	0	47	2	2	29.700001	158.60001	74.699997	0	1	136.53	sweets	.45482734	.723589	98.821587	136.53
26282	3	2079	0	769.23	0	26	2	2	32.099998	168	90.699997	0	1	256.41	sweets	.45482734	.723589	98.821587	256.41
33424	1.5	553.5	0	204.795	0	41	1	1	21.5	169.7	61.900002	0	1	136.53	sweets	.45482734	.723589	98.821587	136.53
37597	5	1845	1107	682.65	409.59	27	2	1	34.5	156.7	84.699997	.60000002	1	136.53	sweets	.45482734	.723589	98.821587	136.53
31234	2	738	0	273.06	0	33	2	1	32.799999	152.7	76.5	0	1	136.53	sweets	.45482734	.723589	98.821587	136.53
30344	1	693	0	256.41	0	37	1	2	31.700001	166.2	87.699997	0	1	256.41	sweets	.45482734	.723589	98.821587	256.41
36267	3.5	1291.5	0	477.855	0	21	2	2	35.900002	155.2	86.400002	0	1	136.53	sweets	.45482734	.723589	98.821587	136.53
11404	1	369	0	136.53	0	49	2	2	32.099998	159.2	81.300003	0	1	136.53	sweets	.45482734	.723589	98.821587	136.53
34734	2	738	0	273.06	0	32	2	2	32.900002	160	84.199997	0	1	136.53	sweets	.45482734	.723589	98.821587	136.53
36898	1.5	553.5	369	204.795	136.53	51	2	2	30.5	164.39999	82.300003	.66666669	1	136.53	sweets	.45482734	.723589	98.821587	136.53
36474	1	369	0	136.53	0	53	2	2	37	162.8	98.099998	0	1	136.53	sweets	.45482734	.723589	98.821587	136.53
30193	1	369	0	136.53	0	24	2	2	30.1	164.10001	81.099998	0	1	136.53	sweets	.45482734	.723589	98.821587	136.53
33424	4	1476	0	546.12	0	41	1	1	21.5	169.7	61.900002	0	1	136.53	sweets	.45482734	.723589	98.821587	136.53
38023	3	1107	0	409.59	0	28	2	2	39.400002	165.8	108.2	0	1	136.53	sweets	.45482734	.723589	98.821587	136.53
30344	1	693	0	256.41	0	37	1	2	31.700001	166.2	87.699997	0	1	256.41	sweets	.45482734	.723589	98.821587	256.41
35109	1.5	553.5	0	204.795	0	51	2	1	31	156.7	76	0	1	136.53	sweets	.45482734	.723589	98.821587	136.53
1928	1.5	553.5	184.5	204.795	68.265	47	2	2	29.700001	158.60001	74.699997	.33333334	1	136.53	sweets	.45482734	.723589	98.821587	136.53
8412	1	369	0	136.53	0	30	2	2	32	172.2	94.900002	0	1	136.53	sweets	.45482734	.723589	98.821587	136.53
37597	1.5	553.5	0	204.795	0	27	2	1	34.5	156.7	84.699997	0	1	136.53	sweets	.45482734	.723589	98.821587	136.53
8412	1.5	553.5	0	204.795	0	30	2	2	32	172.2	94.900002	0	1	136.53	sweets	.45482734	.723589	98.821587	136.53
23254	1	32	0	144.96	0	56	2	1	26.799999	166.39999	74.300003	0	0	144.96001	grain	37.968369	7.7183409	52.888767	144.96001
36657	2	138	0	558.9	0	50	2	1	30.6	167.60001	86	0	0	279.45001	grain	33.955116	4.5450239	60.505634	279.45001
23254	1	23	0	93.15000000000001	0	56	2	1	26.799999	166.39999	74.300003	0	0	93.150002	grain	33.955116	4.5450239	60.505634	93.150002
38344	2	138	0	558.9	0	23	2	2	19.6	170.2	56.799999	0	0	279.45001	grain	33.955116	4.5450239	60.505634	279.45001
36657	1.5	103.5	0	392.265	0	50	2	1	30.6	167.60001	86	0	0	261.51001	grain	30.694876	4.822988	63.36758	261.51001
30344	2	138	0	523.02	0	37	1	2	31.700001	166.2	87.699997	0	0	261.51001	grain	30.694876	4.822988	63.36758	261.51001
36657	1	69	0	261.51	0	50	2	1	30.6	167.60001	86	0	0	261.51001	grain	30.694876	4.822988	63.36758	261.51001
36693	3	207	0	784.53	0	55	2	1	34.900002	172	103.3	0	0	261.51001	grain	30.694876	4.822988	63.36758	261.51001
35385	3	75	12.5	356.25	59.375	50	2	2	37.5	167.7	105.5	.16666667	0	118.75	grain	39.926064	4.5790625	55.116783	118.75
35109	3	30	0	116.1	0	51	2	1	31	156.7	76	0	0	38.700001	grain	25.010195	4.4453511	70.085648	38.700001
26282	1	12.5	0	48.375	0	26	2	2	32.099998	168	90.699997	0	0	48.375	grain	25.010195	4.4453511	70.085648	48.375
34734	3	121.5	0	594.135	0	32	2	2	32.900002	160	84.199997	0	0	198.045	grain	43.380432	4.3854055	51.078011	198.045
34734	2	50	0	216.5	0	32	2	2	32.900002	160	84.199997	0	0	108.25	grain	27.907806	5.8960156	64.677505	108.25
8894	2	50	0	216.5	0	50	2	1	28.299999	157.8	70.5	0	0	108.25	grain	27.907806	5.8960156	64.677505	108.25
23254	2	50	0	216.5	0	56	2	1	26.799999	166.39999	74.300003	0	0	108.25	grain	27.907806	5.8960156	64.677505	108.25
36267	3	75	0	324.75	0	21	2	2	35.900002	155.2	86.400002	0	0	108.25	grain	27.907806	5.8960156	64.677505	108.25
8894	2	50	0	216.5	0	50	2	1	28.299999	157.8	70.5	0	0	108.25	grain	27.907806	5.8960156	64.677505	108.25
38023	3.5	87.5	0	378.875	0	28	2	2	39.400002	165.8	108.2	0	0	108.25	grain	27.907806	5.8960156	64.677505	108.25
36744	1	25	0	108.25	0	40	2	1	27.1	165.5	74.300003	0	0	108.25	grain	27.907806	5.8960156	64.677505	108.25
15765	1	25	0	108.25	0	48	2	2	30.6	156.89999	75.300003	0	0	108.25	grain	27.907806	5.8960156	64.677505	108.25
38914	1	25	0	108.25	0	20	2	2	33.299999	169.89999	96.199997	0	0	108.25	grain	27.907806	5.8960156	64.677505	108.25
36474	1	25	0	108.25	0	53	2	2	37	162.8	98.099998	0	0	108.25	grain	27.907806	5.8960156	64.677505	108.25
36744	5	125	0	541.25	0	40	2	1	27.1	165.5	74.300003	0	0	108.25	grain	27.907806	5.8960156	64.677505	108.25
16582	1	25	0	108.25	0	65	2	1	30.799999	157.3	76.099998	0	0	108.25	grain	27.907806	5.8960156	64.677505	108.25
36744	4	100	0	433	0	40	2	1	27.1	165.5	74.300003	0	0	108.25	grain	27.907806	5.8960156	64.677505	108.25
16582	3	75	0	324.75	0	65	2	1	30.799999	157.3	76.099998	0	0	108.25	grain	27.907806	5.8960156	64.677505	108.25
23254	3	75	0	324.75	0	56	2	1	26.799999	166.39999	74.300003	0	0	108.25	grain	27.907806	5.8960156	64.677505	108.25
30193	20	26	0	112.58	0	24	2	2	30.1	164.10001	81.099998	0	0	5.6290002	grain	27.907806	5.8960156	64.677505	5.6290002
30193	30	39	0	168.87	0	24	2	2	30.1	164.10001	81.099998	0	0	5.6290002	grain	27.907806	5.8960156	64.677505	5.6290002
30193	30	39	0	168.87	0	24	2	2	30.1	164.10001	81.099998	0	0	5.6290002	grain	27.907806	5.8960156	64.677505	5.6290002
30193	50	65	0	281.45	0	24	2	2	30.1	164.10001	81.099998	0	0	5.6290002	grain	27.907806	5.8960156	64.677505	5.6290002
33364	3	27	0	125.82	0	37	2	1	37.599998	150.7	85.5	0	0	41.939999	grain	34.864944	4.4270573	59.503639	41.939999
30193	5	45	0	209.7	0	24	2	2	30.1	164.10001	81.099998	0	0	41.939999	grain	34.864944	4.4270573	59.503639	41.939999
27416	2	18	0	83.88	0	42	1	1	28.700001	168.39999	81.5	0	0	41.939999	grain	34.864944	4.4270573	59.503639	41.939999
30193	3	27	0	125.82	0	24	2	2	30.1	164.10001	81.099998	0	0	41.939999	grain	34.864944	4.4270573	59.503639	41.939999
34944	2	18	18	83.88	83.88	21	2	1	37.400002	165	101.8	1	0	41.939999	grain	34.864944	4.4270573	59.503639	41.939999
16244	3	48	0	164.64	0	27	2	1	18.799999	159.7	48	0	0	54.880001	grain	3.15534	6.178288	89.121803	54.880001
8412	1	30	0	115.2	0	30	2	2	32	172.2	94.900002	0	0	115.2	grain	22.31251	2.9372032	74.647942	115.2
8894	1	30	0	115.2	0	50	2	1	28.299999	157.8	70.5	0	0	115.2	grain	22.31251	2.9372032	74.647942	115.2
36267	2	64	0	296.96	0	21	2	2	35.900002	155.2	86.400002	0	0	148.48	grain	35.732208	4.5747061	58.6689	148.48
34434	2	30	0	150.6	0	28	2	2	36.700001	160.39999	94.5	0	0	75.300003	grain	42.579506	4.8988113	51.798908	75.300003
23254	5	15	0	66.15000000000001	0	56	2	1	26.799999	166.39999	74.300003	0	0	13.23	grain	29.595539	4.4251704	65.138504	13.23
32274	4	12	0	52.92	0	30	1	2	31.200001	189.89999	112.5	0	0	13.23	grain	29.595539	4.4251704	65.138504	13.23
31234	1	214	0	256.8	0	33	2	1	32.799999	152.7	76.5	0	0	256.79999	veg	34.202473	14.842698	48.659565	256.79999
34434	1	169	0	209.56	0	28	2	2	36.700001	160.39999	94.5	0	0	209.56	veg	20.662382	8.8152905	66.814957	209.56
33424	1	169	0	209.56	0	41	1	1	21.5	169.7	61.900002	0	0	209.56	veg	20.662382	8.8152905	66.814957	209.56
20059	1	169	0	209.56	0	44	1	2	34.900002	182.10001	115.6	0	0	209.56	veg	20.662382	8.8152905	66.814957	209.56
20059	1	169	84.5	209.56	104.78	44	1	2	34.900002	182.10001	115.6	.5	0	209.56	veg	20.662382	8.8152905	66.814957	209.56
21108	1	169	0	209.56	0	60	2	1	34.5	162.3	90.900002	0	0	209.56	veg	20.662382	8.8152905	66.814957	209.56
13767	1	169	0	209.56	0	52	2	2	30.799999	156.89999	75.800003	0	0	209.56	veg	20.662382	8.8152905	66.814957	209.56
31196	1	169	0	209.56	0	50	1	1	37.299999	191.7	136.89999	0	0	209.56	veg	20.662382	8.8152905	66.814957	209.56
20059	1	169	0	209.56	0	44	1	2	34.900002	182.10001	115.6	0	0	209.56	veg	20.662382	8.8152905	66.814957	209.56
33314	2	112	0	119.84	0	44	2	1	28.5	159.5	72.5	0	0	59.919998	veg	8.6091089	10.168238	76.908859	59.919998
38023	2	112	0	119.84	0	28	2	2	39.400002	165.8	108.2	0	0	59.919998	veg	8.6091089	10.168238	76.908859	59.919998
20597	1	56	0	59.92	0	60	2	1	28.6	157.89999	71.300003	0	0	59.919998	veg	8.6091089	10.168238	76.908859	59.919998
33904	1	56	0	59.92	0	48	2	1	26.4	163.7	70.699997	0	0	59.919998	veg	8.6091089	10.168238	76.908859	59.919998
14006	2	112	0	119.84	0	53	2	1	30.299999	163.5	81.099998	0	0	59.919998	veg	8.6091089	10.168238	76.908859	59.919998
33314	2	112	0	119.84	0	44	2	1	28.5	159.5	72.5	0	0	59.919998	veg	8.6091089	10.168238	76.908859	59.919998
15765	1	56	0	59.92	0	48	2	2	30.6	156.89999	75.300003	0	0	59.919998	veg	8.6091089	10.168238	76.908859	59.919998
33904	1	56	0	59.92	0	48	2	1	26.4	163.7	70.699997	0	0	59.919998	veg	8.6091089	10.168238	76.908859	59.919998
31234	1	56	0	59.92	0	33	2	1	32.799999	152.7	76.5	0	0	59.919998	veg	8.6091089	10.168238	76.908859	59.919998
34734	2	400	0	716	0	32	2	2	32.900002	160	84.199997	0	0	358	grain	42.446831	6.3582549	48.015785	358
14926	1.5	300	0	537	0	35	2	1	33.799999	163	89.900002	0	0	358	grain	42.446831	6.3582549	48.015785	358
34734	2	340	0	608.6	0	32	2	2	32.900002	160	84.199997	0	0	304.29999	grain	42.446831	6.3582549	48.015785	304.29999
36898	1	170	0	304.3	0	51	2	2	30.5	164.39999	82.300003	0	0	304.29999	grain	42.446831	6.3582549	48.015785	304.29999
39535	.3	51	0	91.29000000000001	0	34	2	1	21.700001	171.5	63.799999	0	0	304.29999	grain	42.446831	6.3582549	48.015785	304.29999
34434	2	89	0	207.37	0	28	2	2	36.700001	160.39999	94.5	0	0	103.685	grain	28.082886	10.462518	58.91515	103.685
35385	1	89	0	207.37	0	50	2	2	37.5	167.7	105.5	0	0	207.37	grain	28.082886	10.462518	58.91515	207.37
20059	1	89	0	207.37	0	44	1	2	34.900002	182.10001	115.6	0	0	207.37	grain	28.082886	10.462518	58.91515	207.37
1475	1	89	0	207.37	0	60	2	1	35.700001	168	100.8	0	0	207.37	grain	28.082886	10.462518	58.91515	207.37
13767	1	89	0	207.37	0	52	2	2	30.799999	156.89999	75.800003	0	0	207.37	grain	28.082886	10.462518	58.91515	207.37
8412	1	89	0	207.37	0	30	2	2	32	172.2	94.900002	0	0	207.37	grain	28.082886	10.462518	58.91515	207.37
14926	1	44.5	0	103.685	0	35	2	1	33.799999	163	89.900002	0	0	103.685	grain	28.082886	10.462518	58.91515	103.685
15765	1	89	0	207.37	0	48	2	2	30.6	156.89999	75.300003	0	0	207.37	grain	28.082886	10.462518	58.91515	207.37
30344	2	126	63	211.68	105.84	37	1	2	31.700001	166.2	87.699997	.5	0	105.84	meat	43.341724	54.880756	1.654076	105.84
33314	1	10	0	10.1	0	44	2	1	28.5	159.5	72.5	0	0	10.1	meat	16.199482	83.800522	0	10.1
33314	4	40	0	40.4	0	44	2	1	28.5	159.5	72.5	0	0	10.1	meat	16.199482	83.800522	0	10.1
33314	4	216	0	218.16	0	44	2	1	28.5	159.5	72.5	0	0	54.540001	meat	16.199482	83.800522	0	54.540001
31524	3	85.05	0	283.2165	0	28	2	1	33.5	161.7	87.699997	0	0	94.405502	meat	53.694641	25.018353	20.797651	94.405502
39535	1	57	0	254.22	0	34	2	1	21.700001	171.5	63.799999	0	0	254.22	grain	27.128944	6.165669	66.213921	254.22
38023	1	26	0	130.78	0	28	2	2	39.400002	165.8	108.2	0	0	130.78	grain	44.471077	8.0696707	46.500481	130.78
33424	13	143	0	477.62	0	41	1	1	21.5	169.7	61.900002	0	0	36.740002	grain	1.9143382	9.2816401	77.733734	36.740002
34944	1	15.5	0	77.81	0	21	2	1	37.400002	165	101.8	0	0	77.809998	grain	44.577927	5.9266376	48.854717	77.809998
27416	5	15	0	75.3	0	42	1	1	28.700001	168.39999	81.5	0	0	15.06	grain	44.577927	5.9266376	48.854717	15.06
33314	2.5	60	0	301.2	0	44	2	1	28.5	159.5	72.5	0	0	120.48	grain	44.577927	5.9266376	48.854717	120.48
8894	8	24	0	120.48	0	50	2	1	28.299999	157.8	70.5	0	0	15.06	grain	44.577927	5.9266376	48.854717	15.06
14006	5	15	0	75.3	0	53	2	1	30.299999	163.5	81.099998	0	0	15.06	grain	44.577927	5.9266376	48.854717	15.06
38344	8	24	0	120.48	0	23	2	2	19.6	170.2	56.799999	0	0	15.06	grain	44.577927	5.9266376	48.854717	15.06
20597	1	24	0	120.48	0	60	2	1	28.6	157.89999	71.300003	0	0	120.48	grain	44.577927	5.9266376	48.854717	120.48
34434	9	27	0	135.54	0	28	2	2	36.700001	160.39999	94.5	0	0	15.06	grain	44.577927	5.9266376	48.854717	15.06
20597	6	18	0	90.36	0	60	2	1	28.6	157.89999	71.300003	0	0	15.06	grain	44.577927	5.9266376	48.854717	15.06
20597	6	18	0	90.36	0	60	2	1	28.6	157.89999	71.300003	0	0	15.06	grain	44.577927	5.9266376	48.854717	15.06
20597	6	18	0	90.36	0	60	2	1	28.6	157.89999	71.300003	0	0	15.06	grain	44.577927	5.9266376	48.854717	15.06
36744	5	15	0	75.3	0	40	2	1	27.1	165.5	74.300003	0	0	15.06	grain	44.577927	5.9266376	48.854717	15.06
35109	5	15	0	75.3	0	51	2	1	31	156.7	76	0	0	15.06	grain	44.577927	5.9266376	48.854717	15.06
20597	13	39	0	195.78	0	60	2	1	28.6	157.89999	71.300003	0	0	15.06	grain	44.577927	5.9266376	48.854717	15.06
16244	3	6.9	0	30.774	0	27	2	1	18.799999	159.7	48	0	0	10.258	grain	25.637856	6.480092	66.557785	10.258
36657	4	16.4	0	79.37600000000001	0	50	2	1	30.6	167.60001	86	0	0	19.844	grain	40.867962	4.6440868	53.246857	19.844
31196	10	35	10.5	137.2	41.16	50	1	1	37.299999	191.7	136.89999	.30000001	0	13.72	grain	10.789299	7.0146523	80.789101	13.72
34434	1	29	0	126.73	0	28	2	2	36.700001	160.39999	94.5	0	0	126.73	grain	26.197021	8.7745924	62.97533	126.73
39535	2.5	87.5	0	434	0	34	2	1	21.700001	171.5	63.799999	0	0	173.60001	grain	43.820671	9.8403025	44.991039	173.60001
26282	1	35	0	173.6	0	26	2	2	32.099998	168	90.699997	0	0	173.60001	grain	43.820671	9.8403025	44.991039	173.60001
36267	4	49	0	231.77	0	21	2	2	35.900002	155.2	86.400002	0	0	57.942501	grain	37.432892	7.1033282	53.605354	57.942501
14926	1	138.5	0	209.135	0	35	2	1	33.799999	163	89.900002	0	0	209.13499	fruit	.82644624	.50087655	97.420486	209.13499
1475	1	56.7	0	45.927	0	60	2	1	35.700001	168	100.8	0	0	45.926998	meat	13.601414	86.39859	0	45.926998
13767	1	56.7	0	45.927	0	52	2	2	30.799999	156.89999	75.800003	0	0	45.926998	meat	13.601414	86.39859	0	45.926998
38023	8	453.6	0	367.416	0	28	2	2	39.400002	165.8	108.2	0	0	45.926998	meat	13.601414	86.39859	0	45.926998
33904	1	1.96	0	10.7016	0	48	2	1	26.4	163.7	70.699997	0	0	10.7016	milk	56.67485	3.4779198	39.847233	10.7016
16582	1	5.88	0	32.1048	0	65	2	1	30.799999	157.3	76.099998	0	0	32.104801	milk	56.67485	3.4779198	39.847233	32.104801
33904	1	1.96	0	10.7016	0	48	2	1	26.4	163.7	70.699997	0	0	10.7016	milk	56.67485	3.4779198	39.847233	10.7016
33904	1	1.96	0	10.7016	0	48	2	1	26.4	163.7	70.699997	0	0	10.7016	milk	56.67485	3.4779198	39.847233	10.7016
14006	2	11.76	0	64.2096	0	53	2	1	30.299999	163.5	81.099998	0	0	32.104801	milk	56.67485	3.4779198	39.847233	32.104801
14006	1	5.88	0	32.1048	0	53	2	1	30.299999	163.5	81.099998	0	0	32.104801	milk	56.67485	3.4779198	39.847233	32.104801
14006	2	11.76	0	64.2096	0	53	2	1	30.299999	163.5	81.099998	0	0	32.104801	milk	56.67485	3.4779198	39.847233	32.104801
16582	1	5.88	0	32.1048	0	65	2	1	30.799999	157.3	76.099998	0	0	32.104801	milk	56.67485	3.4779198	39.847233	32.104801
16582	1	5.88	0	32.1048	0	65	2	1	30.799999	157.3	76.099998	0	0	32.104801	milk	56.67485	3.4779198	39.847233	32.104801
33904	1	1.96	0	10.7016	0	48	2	1	26.4	163.7	70.699997	0	0	10.7016	milk	56.67485	3.4779198	39.847233	10.7016
14006	1	5.88	0	32.1048	0	53	2	1	30.299999	163.5	81.099998	0	0	32.104801	milk	56.67485	3.4779198	39.847233	32.104801
14006	1	5.88	0	32.1048	0	53	2	1	30.299999	163.5	81.099998	0	0	32.104801	milk	56.67485	3.4779198	39.847233	32.104801
16582	2	11.76	0	64.2096	0	65	2	1	30.799999	157.3	76.099998	0	0	32.104801	milk	56.67485	3.4779198	39.847233	32.104801
14006	1	5.88	0	32.1048	0	53	2	1	30.299999	163.5	81.099998	0	0	32.104801	milk	56.67485	3.4779198	39.847233	32.104801
16582	1	5.88	0	32.1048	0	65	2	1	30.799999	157.3	76.099998	0	0	32.104801	milk	56.67485	3.4779198	39.847233	32.104801
33904	1	1.96	0	10.7016	0	48	2	1	26.4	163.7	70.699997	0	0	10.7016	milk	56.67485	3.4779198	39.847233	10.7016
16582	1	5.88	0	32.1048	0	65	2	1	30.799999	157.3	76.099998	0	0	32.104801	milk	56.67485	3.4779198	39.847233	32.104801
11404	1	11.1	0	21.645	0	49	2	2	32.099998	159.2	81.300003	0	1	21.645	milk	86.978416	5.528029	7.4935503	21.645
11404	1	11.1	0	21.645	0	49	2	2	32.099998	159.2	81.300003	0	1	21.645	milk	86.978416	5.528029	7.4935503	21.645
8894	1	11.1	0	21.645	0	50	2	1	28.299999	157.8	70.5	0	1	21.645	milk	86.978416	5.528029	7.4935503	21.645
23254	1	11.1	0	21.645	0	56	2	1	26.799999	166.39999	74.300003	0	1	21.645	milk	86.978416	5.528029	7.4935503	21.645
23254	1	11.1	0	21.645	0	56	2	1	26.799999	166.39999	74.300003	0	1	21.645	milk	86.978416	5.528029	7.4935503	21.645
8894	1	11.1	0	21.645	0	50	2	1	28.299999	157.8	70.5	0	1	21.645	milk	86.978416	5.528029	7.4935503	21.645
23254	3	33.3	0	64.935	0	56	2	1	26.799999	166.39999	74.300003	0	1	21.645	milk	86.978416	5.528029	7.4935503	21.645
11404	2	22.2	0	43.29	0	49	2	2	32.099998	159.2	81.300003	0	1	21.645	milk	86.978416	5.528029	7.4935503	21.645
23254	3	33.3	0	64.935	0	56	2	1	26.799999	166.39999	74.300003	0	1	21.645	milk	86.978416	5.528029	7.4935503	21.645
11404	1	11.1	0	21.645	0	49	2	2	32.099998	159.2	81.300003	0	1	21.645	milk	86.978416	5.528029	7.4935503	21.645
8894	1	11.1	0	21.645	0	50	2	1	28.299999	157.8	70.5	0	1	21.645	milk	86.978416	5.528029	7.4935503	21.645
11404	1	11.1	0	21.645	0	49	2	2	32.099998	159.2	81.300003	0	1	21.645	milk	86.978416	5.528029	7.4935503	21.645
8894	1	11.1	0	21.645	0	50	2	1	28.299999	157.8	70.5	0	1	21.645	milk	86.978416	5.528029	7.4935503	21.645
23254	3	33.3	0	64.935	0	56	2	1	26.799999	166.39999	74.300003	0	1	21.645	milk	86.978416	5.528029	7.4935503	21.645
11404	3	33.3	0	64.935	0	49	2	2	32.099998	159.2	81.300003	0	1	21.645	milk	86.978416	5.528029	7.4935503	21.645
23254	1	11.1	0	21.645	0	56	2	1	26.799999	166.39999	74.300003	0	1	21.645	milk	86.978416	5.528029	7.4935503	21.645
16431	1	11.1	5.55	21.645	10.8225	56	2	1	39.200001	157.3	97	.5	1	21.645	milk	86.978416	5.528029	7.4935503	21.645
33314	2	60	0	117	0	44	2	1	28.5	159.5	72.5	0	1	58.5	milk	86.978416	5.528029	7.4935503	58.5
16244	1	11.1	0	21.645	0	27	2	1	18.799999	159.7	48	0	1	21.645	milk	86.978416	5.528029	7.4935503	21.645
20597	1	11.1	0	21.645	0	60	2	1	28.6	157.89999	71.300003	0	1	21.645	milk	86.978416	5.528029	7.4935503	21.645
30344	1	30	0	58.5	0	37	1	2	31.700001	166.2	87.699997	0	1	58.5	milk	86.978416	5.528029	7.4935503	58.5
31234	1	11.1	0	21.645	0	33	2	1	32.799999	152.7	76.5	0	1	21.645	milk	86.978416	5.528029	7.4935503	21.645
33314	1	30	0	58.5	0	44	2	1	28.5	159.5	72.5	0	1	58.5	milk	86.978416	5.528029	7.4935503	58.5
31234	1	30	0	58.5	0	33	2	1	32.799999	152.7	76.5	0	1	58.5	milk	86.978416	5.528029	7.4935503	58.5
30344	1	30	0	58.5	0	37	1	2	31.700001	166.2	87.699997	0	1	58.5	milk	86.978416	5.528029	7.4935503	58.5
30193	1	30	0	58.5	0	24	2	2	30.1	164.10001	81.099998	0	1	58.5	milk	86.978416	5.528029	7.4935503	58.5
16431	1	11.1	0	21.645	0	56	2	1	39.200001	157.3	97	0	1	21.645	milk	86.978416	5.528029	7.4935503	21.645
16244	1	11.1	0	21.645	0	27	2	1	18.799999	159.7	48	0	1	21.645	milk	86.978416	5.528029	7.4935503	21.645
16431	1	11.1	0	21.645	0	56	2	1	39.200001	157.3	97	0	1	21.645	milk	86.978416	5.528029	7.4935503	21.645
35109	1	11.1	0	21.645	0	51	2	1	31	156.7	76	0	1	21.645	milk	86.978416	5.528029	7.4935503	21.645
18638	2	22.2	0	43.29	0	59	2	1	29.1	164.8	79.099998	0	1	21.645	milk	86.978416	5.528029	7.4935503	21.645
35109	1	11.1	0	21.645	0	51	2	1	31	156.7	76	0	1	21.645	milk	86.978416	5.528029	7.4935503	21.645
13767	1	11.1	0	21.645	0	52	2	2	30.799999	156.89999	75.800003	0	1	21.645	milk	86.978416	5.528029	7.4935503	21.645
33314	1	30	0	58.5	0	44	2	1	28.5	159.5	72.5	0	1	58.5	milk	86.978416	5.528029	7.4935503	58.5
33424	1	30	0	58.5	0	41	1	1	21.5	169.7	61.900002	0	1	58.5	milk	86.978416	5.528029	7.4935503	58.5
30193	1	11.1	0	21.645	0	24	2	2	30.1	164.10001	81.099998	0	1	21.645	milk	86.978416	5.528029	7.4935503	21.645
30193	1	30	0	58.5	0	24	2	2	30.1	164.10001	81.099998	0	1	58.5	milk	86.978416	5.528029	7.4935503	58.5
22992	1	11.1	0	21.645	0	35	2	1	33.5	154.2	79.599998	0	1	21.645	milk	86.978416	5.528029	7.4935503	21.645
27416	1	30	0	58.5	0	42	1	1	28.700001	168.39999	81.5	0	1	58.5	milk	86.978416	5.528029	7.4935503	58.5
22992	1	11.1	0	21.645	0	35	2	1	33.5	154.2	79.599998	0	1	21.645	milk	86.978416	5.528029	7.4935503	21.645
35109	1	11.1	0	21.645	0	51	2	1	31	156.7	76	0	1	21.645	milk	86.978416	5.528029	7.4935503	21.645
27416	1	30	0	58.5	0	42	1	1	28.700001	168.39999	81.5	0	1	58.5	milk	86.978416	5.528029	7.4935503	58.5
16244	2	22.2	0	43.29	0	27	2	1	18.799999	159.7	48	0	1	21.645	milk	86.978416	5.528029	7.4935503	21.645
16244	2	22.2	0	43.29	0	27	2	1	18.799999	159.7	48	0	1	21.645	milk	86.978416	5.528029	7.4935503	21.645
22992	1	11.1	0	21.645	0	35	2	1	33.5	154.2	79.599998	0	1	21.645	milk	86.978416	5.528029	7.4935503	21.645
20597	1	11.1	0	21.645	0	60	2	1	28.6	157.89999	71.300003	0	1	21.645	milk	86.978416	5.528029	7.4935503	21.645
31374	2	60	0	117	0	50	2	1	25.299999	160.10001	64.800003	0	1	58.5	milk	86.978416	5.528029	7.4935503	58.5
35109	1	11.1	0	21.645	0	51	2	1	31	156.7	76	0	1	21.645	milk	86.978416	5.528029	7.4935503	21.645
18638	1	11.1	0	21.645	0	59	2	1	29.1	164.8	79.099998	0	1	21.645	milk	86.978416	5.528029	7.4935503	21.645
20597	1	11.1	0	21.645	0	60	2	1	28.6	157.89999	71.300003	0	1	21.645	milk	86.978416	5.528029	7.4935503	21.645
35385	1	11.1	0	21.645	0	50	2	2	37.5	167.7	105.5	0	1	21.645	milk	86.978416	5.528029	7.4935503	21.645
33424	1	30	0	58.5	0	41	1	1	21.5	169.7	61.900002	0	1	58.5	milk	86.978416	5.528029	7.4935503	58.5
16431	1	11.1	0	21.645	0	56	2	1	39.200001	157.3	97	0	1	21.645	milk	86.978416	5.528029	7.4935503	21.645
33424	2	60	0	117	0	41	1	1	21.5	169.7	61.900002	0	1	58.5	milk	86.978416	5.528029	7.4935503	58.5
33314	1	30	0	58.5	0	44	2	1	28.5	159.5	72.5	0	1	58.5	milk	86.978416	5.528029	7.4935503	58.5
31374	2	60	0	117	0	50	2	1	25.299999	160.10001	64.800003	0	1	58.5	milk	86.978416	5.528029	7.4935503	58.5
33424	1	30	0	58.5	0	41	1	1	21.5	169.7	61.900002	0	1	58.5	milk	86.978416	5.528029	7.4935503	58.5
18638	2	22.2	0	43.29	0	59	2	1	29.1	164.8	79.099998	0	1	21.645	milk	86.978416	5.528029	7.4935503	21.645
20597	1	11.1	0	21.645	0	60	2	1	28.6	157.89999	71.300003	0	1	21.645	milk	86.978416	5.528029	7.4935503	21.645
33424	1	30	0	58.5	0	41	1	1	21.5	169.7	61.900002	0	1	58.5	milk	86.978416	5.528029	7.4935503	58.5
18638	1	11.1	0	21.645	0	59	2	1	29.1	164.8	79.099998	0	1	21.645	milk	86.978416	5.528029	7.4935503	21.645
35385	2	22.2	0	43.29	0	50	2	2	37.5	167.7	105.5	0	1	21.645	milk	86.978416	5.528029	7.4935503	21.645
30344	1	30	0	58.5	0	37	1	2	31.700001	166.2	87.699997	0	1	58.5	milk	86.978416	5.528029	7.4935503	58.5
20597	1	11.1	0	21.645	0	60	2	1	28.6	157.89999	71.300003	0	1	21.645	milk	86.978416	5.528029	7.4935503	21.645
16244	1	11.1	0	21.645	0	27	2	1	18.799999	159.7	48	0	1	21.645	milk	86.978416	5.528029	7.4935503	21.645
18638	1	11.1	0	21.645	0	59	2	1	29.1	164.8	79.099998	0	1	21.645	milk	86.978416	5.528029	7.4935503	21.645
31234	1	30	0	58.5	0	33	2	1	32.799999	152.7	76.5	0	1	58.5	milk	86.978416	5.528029	7.4935503	58.5
31524	1	30	0	58.5	0	28	2	1	33.5	161.7	87.699997	0	1	58.5	milk	86.978416	5.528029	7.4935503	58.5
33314	1	30	0	58.5	0	44	2	1	28.5	159.5	72.5	0	1	58.5	milk	86.978416	5.528029	7.4935503	58.5
35109	1	11.1	0	21.645	0	51	2	1	31	156.7	76	0	1	21.645	milk	86.978416	5.528029	7.4935503	21.645
38023	1	11.1	0	21.645	0	28	2	2	39.400002	165.8	108.2	0	1	21.645	milk	86.978416	5.528029	7.4935503	21.645
27416	1	30	0	58.5	0	42	1	1	28.700001	168.39999	81.5	0	1	58.5	milk	86.978416	5.528029	7.4935503	58.5
31234	1	30	0	58.5	0	33	2	1	32.799999	152.7	76.5	0	1	58.5	milk	86.978416	5.528029	7.4935503	58.5
16244	1	11.1	0	21.645	0	27	2	1	18.799999	159.7	48	0	1	21.645	milk	86.978416	5.528029	7.4935503	21.645
31374	1	30	0	58.5	0	50	2	1	25.299999	160.10001	64.800003	0	1	58.5	milk	86.978416	5.528029	7.4935503	58.5
35385	2	22.2	0	43.29	0	50	2	2	37.5	167.7	105.5	0	1	21.645	milk	86.978416	5.528029	7.4935503	21.645
16431	1	11.1	0	21.645	0	56	2	1	39.200001	157.3	97	0	1	21.645	milk	86.978416	5.528029	7.4935503	21.645
16431	1	11.1	0	21.645	0	56	2	1	39.200001	157.3	97	0	1	21.645	milk	86.978416	5.528029	7.4935503	21.645
18638	1	11.1	0	21.645	0	59	2	1	29.1	164.8	79.099998	0	1	21.645	milk	86.978416	5.528029	7.4935503	21.645
18638	1	67	0	272.02	0	59	2	1	29.1	164.8	79.099998	0	0	272.01999	grain	45.517242	8.0788183	45.123154	272.01999
15765	1	20	0	93	0	48	2	2	30.6	156.89999	75.300003	0	0	93	grain	34.39262	9.226038	54.245686	93
34734	1	38.8	0	6.984	0	32	2	2	32.900002	160	84.199997	0	0	6.9840002	veg	7.2594652	10.767628	71.55262	6.9840002
31524	.5	19.4	0	3.492	0	28	2	1	33.5	161.7	87.699997	0	0	6.9840002	veg	7.2594652	10.767628	71.55262	6.9840002
31374	.5	19.4	0	3.492	0	50	2	1	25.299999	160.10001	64.800003	0	0	6.9840002	veg	7.2594652	10.767628	71.55262	6.9840002
31374	1	38.8	0	6.984	0	50	2	1	25.299999	160.10001	64.800003	0	0	6.9840002	veg	7.2594652	10.767628	71.55262	6.9840002
34734	1	38.8	0	6.984	0	32	2	2	32.900002	160	84.199997	0	0	6.9840002	veg	7.2594652	10.767628	71.55262	6.9840002
1475	1	38.8	0	6.984	0	60	2	1	35.700001	168	100.8	0	0	6.9840002	veg	7.2594652	10.767628	71.55262	6.9840002
31234	1	38.8	0	6.984	0	33	2	1	32.799999	152.7	76.5	0	0	6.9840002	veg	7.2594652	10.767628	71.55262	6.9840002
23254	.5	19.4	0	3.492	0	56	2	1	26.799999	166.39999	74.300003	0	0	6.9840002	veg	7.2594652	10.767628	71.55262	6.9840002
31234	1	135	0	24.3	0	33	2	1	32.799999	152.7	76.5	0	0	24.299999	veg	7.2594652	10.767628	71.55262	24.299999
18638	1	65	0	11.7	0	59	2	1	29.1	164.8	79.099998	0	0	11.7	veg	7.2594652	10.767628	71.55262	11.7
18638	.5	67.5	0	12.15	0	59	2	1	29.1	164.8	79.099998	0	0	24.299999	veg	7.2594652	10.767628	71.55262	24.299999
30193	2	30.6	0	39.78	0	24	2	2	30.1	164.10001	81.099998	0	0	19.889999	veg	2.7935376	.99962175	94.720917	19.889999
30344	1	15.3	0	19.89	0	37	1	2	31.700001	166.2	87.699997	0	0	19.889999	veg	2.7935376	.99962175	94.720917	19.889999
22992	1	119	0	14.28	0	35	2	1	33.5	154.2	79.599998	0	0	14.28	veg	10.196987	17.091541	62.572418	14.28
38023	.5	59.5	0	7.14	0	28	2	2	39.400002	165.8	108.2	0	0	14.28	veg	10.196987	17.091541	62.572418	14.28
8894	5	45	0	5.4	0	50	2	1	28.299999	157.8	70.5	0	0	1.08	veg	10.196987	17.091541	62.572418	1.08
33314	1	9	0	1.08	0	44	2	1	28.5	159.5	72.5	0	0	1.08	veg	10.196987	17.091541	62.572418	1.08
33314	1	54	0	6.48	0	44	2	1	28.5	159.5	72.5	0	0	6.48	veg	10.196987	17.091541	62.572418	6.48
36474	10	90	0	10.8	0	53	2	2	37	162.8	98.099998	0	0	1.08	veg	10.196987	17.091541	62.572418	1.08
8412	1.5	106.5	0	395.115	0	30	2	2	32	172.2	94.900002	0	0	263.41	grain	42.909859	5.6931996	50.395363	263.41
16431	1	255	0	285.6	0	56	2	1	39.200001	157.3	97	0	0	285.60001	grain	31.729294	24.060623	42.464031	285.60001
34434	2	120	0	249.6	0	28	2	2	36.700001	160.39999	94.5	0	0	124.8	milk	63.080006	22.56436	14.066595	124.8
38344	1	60	0	124.8	0	23	2	2	19.6	170.2	56.799999	0	0	124.8	milk	63.080006	22.56436	14.066595	124.8
36693	4	240	0	499.2	0	55	2	1	34.900002	172	103.3	0	0	124.8	milk	63.080006	22.56436	14.066595	124.8
16431	1	60.75	60.75	134.2575	134.2575	56	2	1	39.200001	157.3	97	1	0	134.25751	milk	77.7714	6.2742004	15.506238	134.25751
36657	4	7.28124	0	16.09154	0	50	2	1	30.6	167.60001	86	0	0	4.0228848	milk	77.7714	6.2742004	15.506238	4.0228848
20597	2	3.64062	0	8.045769999999999	0	60	2	1	28.6	157.89999	71.300003	0	0	4.0228848	milk	77.7714	6.2742004	15.506238	4.0228848
16244	1	60.75	0	134.2575	0	27	2	1	18.799999	159.7	48	0	0	134.25751	milk	77.7714	6.2742004	15.506238	134.25751
16244	1	1.82031	0	4.022885	0	27	2	1	18.799999	159.7	48	0	0	4.0228848	milk	77.7714	6.2742004	15.506238	4.0228848
14926	1	60.75	0	134.2575	0	35	2	1	33.799999	163	89.900002	0	0	134.25751	milk	77.7714	6.2742004	15.506238	134.25751
34734	4	792	0	1164.24	0	32	2	2	32.900002	160	84.199997	0	0	291.06	grain	30.035177	15.802111	53.743927	291.06
36744	.5	99	0	145.53	0	40	2	1	27.1	165.5	74.300003	0	0	291.06	grain	30.035177	15.802111	53.743927	291.06
36657	1	198	99	291.06	145.53	50	2	1	30.6	167.60001	86	.5	0	291.06	grain	30.035177	15.802111	53.743927	291.06
34734	1	198	0	291.06	0	32	2	2	32.900002	160	84.199997	0	0	291.06	grain	30.035177	15.802111	53.743927	291.06
36693	1	198	99	291.06	145.53	55	2	1	34.900002	172	103.3	.5	0	291.06	grain	30.035177	15.802111	53.743927	291.06
34734	2	396	0	582.12	0	32	2	2	32.900002	160	84.199997	0	0	291.06	grain	30.035177	15.802111	53.743927	291.06
31524	4	792	0	1164.24	0	28	2	1	33.5	161.7	87.699997	0	0	291.06	grain	30.035177	15.802111	53.743927	291.06
34434	6	360	30	1450.8	120.9	28	2	2	36.700001	160.39999	94.5	.083333336	0	241.8	grain	49.438202	6.3079042	43.662529	241.8
33364	2.5	527.5	0	970.6	0	37	2	1	37.599998	150.7	85.5	0	0	388.23999	eggs	64.647606	32.019814	3.332583	388.23999
35109	2	422	0	776.48	0	51	2	1	31	156.7	76	0	0	388.23999	eggs	64.647606	32.019814	3.332583	388.23999
26282	1	64	0	112.64	0	26	2	2	32.099998	168	90.699997	0	0	112.64	grain	48.452202	17.750807	32.546936	112.64
11404	1	64	0	112.64	0	49	2	2	32.099998	159.2	81.300003	0	0	112.64	grain	48.452202	17.750807	32.546936	112.64
36657	1	64	32	112.64	56.32	50	2	1	30.6	167.60001	86	.5	0	112.64	grain	48.452202	17.750807	32.546936	112.64
37597	2	128	0	225.28	0	27	2	1	34.5	156.7	84.699997	0	0	112.64	grain	48.452202	17.750807	32.546936	112.64
11404	1	130	0	306.8	0	49	2	2	32.099998	159.2	81.300003	0	0	306.79999	eggs	38.778309	26.414061	33.951145	306.79999
31196	2	260	0	613.6	0	50	1	1	37.299999	191.7	136.89999	0	0	306.79999	eggs	38.778309	26.414061	33.951145	306.79999
34434	1	40.75	0	21.19	0	28	2	2	36.700001	160.39999	94.5	0	0	21.190001	eggs	3.126045	90.772316	6.1016378	21.190001
36474	.5	20.375	0	10.595	0	53	2	2	37	162.8	98.099998	0	0	21.190001	eggs	3.126045	90.772316	6.1016378	21.190001
15765	2	81.5	0	42.38	0	48	2	2	30.6	156.89999	75.300003	0	0	21.190001	eggs	3.126045	90.772316	6.1016378	21.190001
15765	1	33.75	0	108.3375	0	48	2	2	30.6	156.89999	75.300003	0	0	108.3375	eggs	75.001938	20.38026	4.617806	108.3375
34434	1	33.75	0	108.3375	0	28	2	2	36.700001	160.39999	94.5	0	0	108.3375	eggs	75.001938	20.38026	4.617806	108.3375
36474	.5	16.875	0	54.16875	0	53	2	2	37	162.8	98.099998	0	0	108.3375	eggs	75.001938	20.38026	4.617806	108.3375
31196	2	396	0	633.6	0	50	1	1	37.299999	191.7	136.89999	0	0	316.79999	veg	59.430622	17.289879	20.854551	316.79999
33424	3	378	0	642.6	0	41	1	1	21.5	169.7	61.900002	0	0	214.2	grain	38.210732	18.656715	39.245735	214.2
14926	2	252	0	428.4	0	35	2	1	33.799999	163	89.900002	0	0	214.2	grain	38.210732	18.656715	39.245735	214.2
15765	1	94	0	17.86	0	48	2	2	30.6	156.89999	75.300003	0	0	17.860001	veg	8.1214104	19.004648	51.681709	17.860001
36744	1.5	334.5	55.75	528.51	88.08499999999999	40	2	1	27.1	165.5	74.300003	.16666667	0	352.34	grain	29.433796	21.731632	45.877888	352.34
31196	3	669	0	1057.02	0	50	1	1	37.299999	191.7	136.89999	0	0	352.34	grain	29.433796	21.731632	45.877888	352.34
31234	1	223	0	352.34	0	33	2	1	32.799999	152.7	76.5	0	0	352.34	grain	29.433796	21.731632	45.877888	352.34
36693	1	223	0	352.34	0	55	2	1	34.900002	172	103.3	0	0	352.34	grain	29.433796	21.731632	45.877888	352.34
1928	1	223	0	352.34	0	47	2	2	29.700001	158.60001	74.699997	0	0	352.34	grain	29.433796	21.731632	45.877888	352.34
36744	1	223	0	352.34	0	40	2	1	27.1	165.5	74.300003	0	0	352.34	grain	29.433796	21.731632	45.877888	352.34
1928	2	446	0	704.68	0	47	2	2	29.700001	158.60001	74.699997	0	0	352.34	grain	29.433796	21.731632	45.877888	352.34
34434	2	114	0	283.86	0	28	2	2	36.700001	160.39999	94.5	0	0	141.92999	meat	46.963108	17.786369	34.122765	141.92999
8412	6	342	0	851.58	0	30	2	2	32	172.2	94.900002	0	0	141.92999	meat	46.963108	17.786369	34.122765	141.92999
30344	4	740	370	843.6	421.8	37	1	2	31.700001	166.2	87.699997	.5	0	210.89999	grain	35.135136	13.022113	50.61425	210.89999
34734	3	555	0	632.7000000000001	0	32	2	2	32.900002	160	84.199997	0	0	210.89999	grain	35.135136	13.022113	50.61425	210.89999
33904	1	185	0	210.9	0	48	2	1	26.4	163.7	70.699997	0	0	210.89999	grain	35.135136	13.022113	50.61425	210.89999
33904	1	185	0	210.9	0	48	2	1	26.4	163.7	70.699997	0	0	210.89999	grain	35.135136	13.022113	50.61425	210.89999
31196	6	170.1	0	226.233	0	50	1	1	37.299999	191.7	136.89999	0	0	37.705502	meat	29.390636	69.317535	1.2918268	37.705502
34944	1	105	0	283.5	0	21	2	1	37.400002	165	101.8	0	0	283.5	meat	52.059311	14.602366	32.589485	283.5
34734	4	420	0	1134	0	32	2	2	32.900002	160	84.199997	0	0	283.5	meat	52.059311	14.602366	32.589485	283.5
34734	2	210	0	567	0	32	2	2	32.900002	160	84.199997	0	0	283.5	meat	52.059311	14.602366	32.589485	283.5
30193	2	210	0	567	0	24	2	2	30.1	164.10001	81.099998	0	0	283.5	meat	52.059311	14.602366	32.589485	283.5
30193	2	210	0	567	0	24	2	2	30.1	164.10001	81.099998	0	0	283.5	meat	52.059311	14.602366	32.589485	283.5
11404	1	105	0	283.5	0	49	2	2	32.099998	159.2	81.300003	0	0	283.5	meat	52.059311	14.602366	32.589485	283.5
30344	1	105	0	283.5	0	37	1	2	31.700001	166.2	87.699997	0	0	283.5	meat	52.059311	14.602366	32.589485	283.5
1928	3	63	0	229.32	0	47	2	2	29.700001	158.60001	74.699997	0	0	76.440002	grain	48.642265	6.3003116	44.037781	76.440002
14926	3	63	0	229.32	0	35	2	1	33.799999	163	89.900002	0	0	76.440002	grain	48.642265	6.3003116	44.037781	76.440002
1928	5	105	0	382.2	0	47	2	2	29.700001	158.60001	74.699997	0	0	76.440002	grain	48.642265	6.3003116	44.037781	76.440002
36474	1	298	0	330.78	0	53	2	2	37	162.8	98.099998	0	0	330.78	meat	12.357826	24.45747	61.265785	330.78
15765	1	298	0	330.78	0	48	2	2	30.6	156.89999	75.300003	0	0	330.78	meat	12.357826	24.45747	61.265785	330.78
36657	1	298	0	330.78	0	50	2	1	30.6	167.60001	86	0	0	330.78	meat	12.357826	24.45747	61.265785	330.78
13767	1	298	0	330.78	0	52	2	2	30.799999	156.89999	75.800003	0	0	330.78	meat	12.357826	24.45747	61.265785	330.78
35109	1	298	0	330.78	0	51	2	1	31	156.7	76	0	0	330.78	meat	12.357826	24.45747	61.265785	330.78
15765	1	298	0	330.78	0	48	2	2	30.6	156.89999	75.300003	0	0	330.78	meat	12.357826	24.45747	61.265785	330.78
16582	1	298	0	330.78	0	65	2	1	30.799999	157.3	76.099998	0	0	330.78	meat	12.357826	24.45747	61.265785	330.78
36474	1	298	0	330.78	0	53	2	2	37	162.8	98.099998	0	0	330.78	meat	12.357826	24.45747	61.265785	330.78
16244	1	298	0	330.78	0	27	2	1	18.799999	159.7	48	0	0	330.78	meat	12.357826	24.45747	61.265785	330.78
16431	1	312	0	368.16	0	56	2	1	39.200001	157.3	97	0	0	368.16	grain	30.891869	25.381895	41.8918	368.16
16431	1	312	0	368.16	0	56	2	1	39.200001	157.3	97	0	0	368.16	grain	30.891869	25.381895	41.8918	368.16
31374	1.5	468	0	552.24	0	50	2	1	25.299999	160.10001	64.800003	0	0	368.16	grain	30.891869	25.381895	41.8918	368.16
31374	1	312	0	368.16	0	50	2	1	25.299999	160.10001	64.800003	0	0	368.16	grain	30.891869	25.381895	41.8918	368.16
36474	0	0	0	0	0	53	2	2	37	162.8	98.099998		0		meat	22.989941	23.473446	51.781952
16431	1	255	0	265.2	0	56	2	1	39.200001	157.3	97	0	0	265.20001	meat	22.989941	23.473446	51.781952	265.20001
16582	1	255	0	265.2	0	65	2	1	30.799999	157.3	76.099998	0	0	265.20001	meat	22.989941	23.473446	51.781952	265.20001
13767	1	255	0	265.2	0	52	2	2	30.799999	156.89999	75.800003	0	0	265.20001	meat	22.989941	23.473446	51.781952	265.20001
36474	1	354	0	329.22	0	53	2	2	37	162.8	98.099998	0	0	329.22	meat	25.386005	19.710907	52.233906	329.22
13767	1	354	0	329.22	0	52	2	2	30.799999	156.89999	75.800003	0	0	329.22	meat	25.386005	19.710907	52.233906	329.22
31374	2	558	0	435.24	0	50	2	1	25.299999	160.10001	64.800003	0	0	217.62	sweets	2.8808382	.87298125	95.154953	217.62
33364	1	279	0	217.62	0	37	2	1	37.599998	150.7	85.5	0	0	217.62	sweets	2.8808382	.87298125	95.154953	217.62
23254	2	558	0	435.24	0	56	2	1	26.799999	166.39999	74.300003	0	0	217.62	sweets	2.8808382	.87298125	95.154953	217.62
34734	4	992	0	476.16	0	32	2	2	32.900002	160	84.199997	0	1	119.04	sweets	0	0	100	119.04
36267	1.5	372	0	178.56	0	21	2	2	35.900002	155.2	86.400002	0	1	119.04	sweets	0	0	100	119.04
36898	4	992	124	476.16	59.52	51	2	2	30.5	164.39999	82.300003	.125	1	119.04	sweets	0	0	100	119.04
20059	2	496	0	238.08	0	44	1	2	34.900002	182.10001	115.6	0	1	119.04	sweets	0	0	100	119.04
38023	2	496	0	238.08	0	28	2	2	39.400002	165.8	108.2	0	1	119.04	sweets	0	0	100	119.04
36267	2	496	0	238.08	0	21	2	2	35.900002	155.2	86.400002	0	1	119.04	sweets	0	0	100	119.04
36898	2	496	74.40000000000001	238.08	35.712	51	2	2	30.5	164.39999	82.300003	.15000001	1	119.04	sweets	0	0	100	119.04
36898	2	496	0	238.08	0	51	2	2	30.5	164.39999	82.300003	0	1	119.04	sweets	0	0	100	119.04
36898	2	496	248	238.08	119.04	51	2	2	30.5	164.39999	82.300003	.5	1	119.04	sweets	0	0	100	119.04
11404	1	248	0	119.04	0	49	2	2	32.099998	159.2	81.300003	0	1	119.04	sweets	0	0	100	119.04
20059	4	992	0	476.16	0	44	1	2	34.900002	182.10001	115.6	0	1	119.04	sweets	0	0	100	119.04
34734	1	248	0	119.04	0	32	2	2	32.900002	160	84.199997	0	1	119.04	sweets	0	0	100	119.04
20059	2	496	0	238.08	0	44	1	2	34.900002	182.10001	115.6	0	1	119.04	sweets	0	0	100	119.04
16431	2	496	0	238.08	0	56	2	1	39.200001	157.3	97	0	1	119.04	sweets	0	0	100	119.04
38914	4	992	0	476.16	0	20	2	2	33.299999	169.89999	96.199997	0	1	119.04	sweets	0	0	100	119.04
36474	4	992	0	476.16	0	53	2	2	37	162.8	98.099998	0	1	119.04	sweets	0	0	100	119.04
34734	2	496	0	238.08	0	32	2	2	32.900002	160	84.199997	0	1	119.04	sweets	0	0	100	119.04
34734	2	496	0	238.08	0	32	2	2	32.900002	160	84.199997	0	1	119.04	sweets	0	0	100	119.04
38023	2	496	0	238.08	0	28	2	2	39.400002	165.8	108.2	0	1	119.04	sweets	0	0	100	119.04
38023	1	248	0	119.04	0	28	2	2	39.400002	165.8	108.2	0	1	119.04	sweets	0	0	100	119.04
11404	2	496	0	238.08	0	49	2	2	32.099998	159.2	81.300003	0	1	119.04	sweets	0	0	100	119.04
38023	5	1240	0	595.2000000000001	0	28	2	2	39.400002	165.8	108.2	0	1	119.04	sweets	0	0	100	119.04
16431	4	992	0	476.16	0	56	2	1	39.200001	157.3	97	0	1	119.04	sweets	0	0	100	119.04
16431	2	496	248	238.08	119.04	56	2	1	39.200001	157.3	97	.5	1	119.04	sweets	0	0	100	119.04
16431	2	496	0	238.08	0	56	2	1	39.200001	157.3	97	0	1	119.04	sweets	0	0	100	119.04
30344	2	496	0	238.08	0	37	1	2	31.700001	166.2	87.699997	0	1	119.04	sweets	0	0	100	119.04
20059	2	496	0	238.08	0	44	1	2	34.900002	182.10001	115.6	0	1	119.04	sweets	0	0	100	119.04
30344	2	496	0	238.08	0	37	1	2	31.700001	166.2	87.699997	0	1	119.04	sweets	0	0	100	119.04
1928	1	113	0	64.41	0	47	2	2	29.700001	158.60001	74.699997	0	0	64.410004	fruit	.96346343	2.5025024	93.405907	64.410004
21108	1	87.5	0	48.125	0	60	2	1	34.5	162.3	90.900002	0	0	48.125	fruit	2.7010436	4.2971148	86.863106	48.125
35109	1	87.5	0	48.125	0	51	2	1	31	156.7	76	0	0	48.125	fruit	2.7010436	4.2971148	86.863106	48.125
14006	2	350	0	192.5	0	53	2	1	30.299999	163.5	81.099998	0	0	96.25	fruit	2.7010436	4.2971148	86.863106	96.25
14006	2	350	87.5	192.5	48.125	53	2	1	30.299999	163.5	81.099998	.25	0	96.25	fruit	2.7010436	4.2971148	86.863106	96.25
21108	1	175	0	96.25	0	60	2	1	34.5	162.3	90.900002	0	0	96.25	fruit	2.7010436	4.2971148	86.863106	96.25
1928	2	350	0	192.5	0	47	2	2	29.700001	158.60001	74.699997	0	0	96.25	fruit	2.7010436	4.2971148	86.863106	96.25
14006	1	175	0	96.25	0	53	2	1	30.299999	163.5	81.099998	0	0	96.25	fruit	2.7010436	4.2971148	86.863106	96.25
15765	1	175	0	96.25	0	48	2	2	30.6	156.89999	75.300003	0	0	96.25	fruit	2.7010436	4.2971148	86.863106	96.25
31524	1	113	0	64.41	0	28	2	1	33.5	161.7	87.699997	0	0	64.410004	fruit	.96346343	2.5025024	93.405907	64.410004
18638	1	113	0	64.41	0	59	2	1	29.1	164.8	79.099998	0	0	64.410004	fruit	.96346343	2.5025024	93.405907	64.410004
36657	1	113	0	64.41	0	50	2	1	30.6	167.60001	86	0	0	64.410004	fruit	.96346343	2.5025024	93.405907	64.410004
18638	1	113	0	64.41	0	59	2	1	29.1	164.8	79.099998	0	0	64.410004	fruit	.96346343	2.5025024	93.405907	64.410004
34434	1	107	0	93.09	0	28	2	2	36.700001	160.39999	94.5	0	0	93.089996	fruit	.99457502	5.4249549	91.320076	93.089996
34434	1	107	0	93.09	0	28	2	2	36.700001	160.39999	94.5	0	0	93.089996	fruit	.99457502	5.4249549	91.320076	93.089996
38023	2	214	0	186.18	0	28	2	2	39.400002	165.8	108.2	0	0	93.089996	fruit	.99457502	5.4249549	91.320076	93.089996
36693	1	34	0	82.95999999999999	0	55	2	1	34.900002	172	103.3	0	0	82.959999	fruit	1.3506725	3.055757	90.43087	82.959999
36267	1	68	0	165.92	0	21	2	2	35.900002	155.2	86.400002	0	0	165.92	fruit	1.3506725	3.055757	90.43087	165.92
23254	2	136	0	331.84	0	56	2	1	26.799999	166.39999	74.300003	0	0	165.92	fruit	1.3506725	3.055757	90.43087	165.92
14006	1	68	0	165.92	0	53	2	1	30.299999	163.5	81.099998	0	0	165.92	fruit	1.3506725	3.055757	90.43087	165.92
23254	1	68	0	165.92	0	56	2	1	26.799999	166.39999	74.300003	0	0	165.92	fruit	1.3506725	3.055757	90.43087	165.92
34434	0	0	0	0	0	28	2	2	36.700001	160.39999	94.5		0		fruit	1.3506725	3.055757	90.43087
36657	4	808	0	646.4	0	50	2	1	30.6	167.60001	86	0	1	161.60001	milk	8.7862644	4.8659568	83.363937	161.60001
34434	4	808	0	646.4	0	28	2	2	36.700001	160.39999	94.5	0	1	161.60001	milk	8.7862644	4.8659568	83.363937	161.60001
39535	2	404	0	323.2	0	34	2	1	21.700001	171.5	63.799999	0	1	161.60001	milk	8.7862644	4.8659568	83.363937	161.60001
36744	4	808	0	646.4	0	40	2	1	27.1	165.5	74.300003	0	1	161.60001	milk	8.7862644	4.8659568	83.363937	161.60001
36744	2.5	505	0	404	0	40	2	1	27.1	165.5	74.300003	0	1	161.60001	milk	8.7862644	4.8659568	83.363937	161.60001
33314	1	2	0	2.98	0	44	2	1	28.5	159.5	72.5	0	0	2.98	veg	2.6461391	15.299495	79.528503	2.98
14006	1	99	0	61.38	0	53	2	1	30.299999	163.5	81.099998	0	0	61.380001	sweets	0	7.9169369	92.083061	61.380001
36898	1.5	148.5	0	92.06999999999999	0	51	2	2	30.5	164.39999	82.300003	0	0	61.380001	sweets	0	7.9169369	92.083061	61.380001
36898	1	99	49.5	61.38	30.69	51	2	2	30.5	164.39999	82.300003	.5	0	61.380001	sweets	0	7.9169369	92.083061	61.380001
14006	1	99	0	61.38	0	53	2	1	30.299999	163.5	81.099998	0	0	61.380001	sweets	0	7.9169369	92.083061	61.380001
16582	1	99	0	61.38	0	65	2	1	30.799999	157.3	76.099998	0	0	61.380001	sweets	0	7.9169369	92.083061	61.380001
36898	2	198	0	122.76	0	51	2	2	30.5	164.39999	82.300003	0	0	61.380001	sweets	0	7.9169369	92.083061	61.380001
8894	.5	55.5	0	226.44	0	50	2	1	28.299999	157.8	70.5	0	0	452.88	grain	22.196001	8.4334927	66.214806	452.88
13767	1	28	0	132.72	0	52	2	2	30.799999	156.89999	75.800003	0	0	132.72	grain	37.914795	5.6815376	54.9627	132.72
36693	1	28	0	132.72	0	55	2	1	34.900002	172	103.3	0	0	132.72	grain	37.914795	5.6815376	54.9627	132.72
21108	1	43	0	199.52	0	60	2	1	34.5	162.3	90.900002	0	0	199.52	grain	33.159203	8.3925667	57.120834	199.52
33424	1	43	0	199.52	0	41	1	1	21.5	169.7	61.900002	0	0	199.52	grain	33.159203	8.3925667	57.120834	199.52
16244	1	43	0	199.52	0	27	2	1	18.799999	159.7	48	0	0	199.52	grain	33.159203	8.3925667	57.120834	199.52
31374	1	43	0	199.52	0	50	2	1	25.299999	160.10001	64.800003	0	0	199.52	grain	33.159203	8.3925667	57.120834	199.52
16244	1	43	0	199.52	0	27	2	1	18.799999	159.7	48	0	0	199.52	grain	33.159203	8.3925667	57.120834	199.52
34983	1	43	0	199.52	0	28	2	1	22.9	158.3	57.5	0	0	199.52	grain	33.159203	8.3925667	57.120834	199.52
8412	1	43	0	199.52	0	30	2	2	32	172.2	94.900002	0	0	199.52	grain	33.159203	8.3925667	57.120834	199.52
15765	1	43	0	199.52	0	48	2	2	30.6	156.89999	75.300003	0	0	199.52	grain	33.159203	8.3925667	57.120834	199.52
14006	1	43	0	199.52	0	53	2	1	30.299999	163.5	81.099998	0	0	199.52	grain	33.159203	8.3925667	57.120834	199.52
36693	1	43	0	199.52	0	55	2	1	34.900002	172	103.3	0	0	199.52	grain	33.159203	8.3925667	57.120834	199.52
31234	1	43	0	199.52	0	33	2	1	32.799999	152.7	76.5	0	0	199.52	grain	33.159203	8.3925667	57.120834	199.52
31524	2	460	0	147.2	0	28	2	1	33.5	161.7	87.699997	0	0	73.599998	fruit	2.3206751	6.6455698	85.232071	73.599998
38344	2.5	400	80	276	55.2	23	2	2	19.6	170.2	56.799999	.2	0	110.4	fruit	1.7939048	3.6693506	92.243401	110.4
38023	1	160	0	110.4	0	28	2	2	39.400002	165.8	108.2	0	0	110.4	fruit	1.7939048	3.6693506	92.243401	110.4
31524	4	116.48	0	61.7344	0	28	2	1	33.5	161.7	87.699997	0	0	15.4336	meat	37.213303	26.877869	34.475346	15.4336
33364	1	29.12	0	15.4336	0	37	2	1	37.599998	150.7	85.5	0	0	15.4336	meat	37.213303	26.877869	34.475346	15.4336
33424	1	29.12	0	15.4336	0	41	1	1	21.5	169.7	61.900002	0	0	15.4336	meat	37.213303	26.877869	34.475346	15.4336
21108	1	29.12	0	15.4336	0	60	2	1	34.5	162.3	90.900002	0	0	15.4336	meat	37.213303	26.877869	34.475346	15.4336
27416	1	29.12	0	15.4336	0	42	1	1	28.700001	168.39999	81.5	0	0	15.4336	meat	37.213303	26.877869	34.475346	15.4336
36657	2	58.24	0	30.8672	0	50	2	1	30.6	167.60001	86	0	0	15.4336	meat	37.213303	26.877869	34.475346	15.4336
31196	4	116.48	29.12	61.7344	15.4336	50	1	1	37.299999	191.7	136.89999	.25	0	15.4336	meat	37.213303	26.877869	34.475346	15.4336
31374	2	58.24	0	30.8672	0	50	2	1	25.299999	160.10001	64.800003	0	0	15.4336	meat	37.213303	26.877869	34.475346	15.4336
38344	2	58.24	14.56	30.8672	7.7168	23	2	2	19.6	170.2	56.799999	.25	0	15.4336	meat	37.213303	26.877869	34.475346	15.4336
34434	1	29.12	0	15.4336	0	28	2	2	36.700001	160.39999	94.5	0	0	15.4336	meat	37.213303	26.877869	34.475346	15.4336
21108	2	58.24	0	30.8672	0	60	2	1	34.5	162.3	90.900002	0	0	15.4336	meat	37.213303	26.877869	34.475346	15.4336
36657	2	58.24	0	30.8672	0	50	2	1	30.6	167.60001	86	0	0	15.4336	meat	37.213303	26.877869	34.475346	15.4336
33364	2	58.24	0	30.8672	0	37	2	1	37.599998	150.7	85.5	0	0	15.4336	meat	37.213303	26.877869	34.475346	15.4336
31196	2	58.24	0	30.8672	0	50	1	1	37.299999	191.7	136.89999	0	0	15.4336	meat	37.213303	26.877869	34.475346	15.4336
34434	1	29.12	0	15.4336	0	28	2	2	36.700001	160.39999	94.5	0	0	15.4336	meat	37.213303	26.877869	34.475346	15.4336
20059	1	29.12	0	15.4336	0	44	1	2	34.900002	182.10001	115.6	0	0	15.4336	meat	37.213303	26.877869	34.475346	15.4336
36898	1	29.12	0	15.4336	0	51	2	2	30.5	164.39999	82.300003	0	0	15.4336	meat	37.213303	26.877869	34.475346	15.4336
31374	1	29.12	0	15.4336	0	50	2	1	25.299999	160.10001	64.800003	0	0	15.4336	meat	37.213303	26.877869	34.475346	15.4336
23254	1	228	0	125.4	0	56	2	1	26.799999	166.39999	74.300003	0	0	125.4	veg	41.407291	11.505719	42.431496	125.4
23254	1	13.6	0	120.224	0	56	2	1	26.799999	166.39999	74.300003	0	1	120.224	fats	100	0	0	120.224
23254	1	13.6	0	120.224	0	56	2	1	26.799999	166.39999	74.300003	0	1	120.224	fats	100	0	0	120.224
23254	1	13.6	0	120.224	0	56	2	1	26.799999	166.39999	74.300003	0	1	120.224	fats	100	0	0	120.224
23254	1	13.6	0	120.224	0	56	2	1	26.799999	166.39999	74.300003	0	1	120.224	fats	100	0	0	120.224
23254	1	13.6	0	120.224	0	56	2	1	26.799999	166.39999	74.300003	0	1	120.224	fats	100	0	0	120.224
23254	1	13.6	0	120.224	0	56	2	1	26.799999	166.39999	74.300003	0	1	120.224	fats	100	0	0	120.224
38023	1	247	0	160.55	0	28	2	2	39.400002	165.8	108.2	0	0	160.55	grain	2.2607901	9.191597	85.978531	160.55
18638	1.5	370.5	0	240.825	0	59	2	1	29.1	164.8	79.099998	0	0	160.55	grain	2.2607901	9.191597	85.978531	160.55
35109	1	247	0	160.55	0	51	2	1	31	156.7	76	0	0	160.55	grain	2.2607901	9.191597	85.978531	160.55
36267	1.5	370.5	0	240.825	0	21	2	2	35.900002	155.2	86.400002	0	0	160.55	grain	2.2607901	9.191597	85.978531	160.55
31374	1	247	0	160.55	0	50	2	1	25.299999	160.10001	64.800003	0	0	160.55	grain	2.2607901	9.191597	85.978531	160.55
16431	1	247	0	160.55	0	56	2	1	39.200001	157.3	97	0	0	160.55	grain	2.2607901	9.191597	85.978531	160.55
35109	2	494	0	321.1	0	51	2	1	31	156.7	76	0	0	160.55	grain	2.2607901	9.191597	85.978531	160.55
35109	1	247	0	160.55	0	51	2	1	31	156.7	76	0	0	160.55	grain	2.2607901	9.191597	85.978531	160.55
35109	1	247	123.5	160.55	80.27500000000001	51	2	1	31	156.7	76	.5	0	160.55	grain	2.2607901	9.191597	85.978531	160.55
13767	2	494	247	321.1	160.55	52	2	2	30.799999	156.89999	75.800003	.5	0	160.55	grain	2.2607901	9.191597	85.978531	160.55
36267	2	494	0	321.1	0	21	2	2	35.900002	155.2	86.400002	0	0	160.55	grain	2.2607901	9.191597	85.978531	160.55
23254	1	247	0	160.55	0	56	2	1	26.799999	166.39999	74.300003	0	0	160.55	grain	2.2607901	9.191597	85.978531	160.55
39123	1	113	0	298.32	0	42	2	1	36.299999	163.39999	96.800003	0	0	298.32001	meat	59.712799	40.287201	0	298.32001
34434	1	94	0	248.16	0	28	2	2	36.700001	160.39999	94.5	0	0	248.16	meat	59.712799	40.287201	0	248.16
15765	1	113	0	298.32	0	48	2	2	30.6	156.89999	75.300003	0	0	298.32001	meat	59.712799	40.287201	0	298.32001
36693	3	131.0625	0	205.768125	0	55	2	1	34.900002	172	103.3	0	0	68.589378	fruit	69.570404	4.3313003	18.805799	68.589378
31374	4	174.75	0	274.3575	0	50	2	1	25.299999	160.10001	64.800003	0	0	68.589378	fruit	69.570404	4.3313003	18.805799	68.589378
31524	1	43.6875	0	68.589375	0	28	2	1	33.5	161.7	87.699997	0	0	68.589378	fruit	69.570404	4.3313003	18.805799	68.589378
38344	1	43.6875	0	68.589375	0	23	2	2	19.6	170.2	56.799999	0	0	68.589378	fruit	69.570404	4.3313003	18.805799	68.589378
39535	6	170.1	0	535.8150000000001	0	34	2	1	21.700001	171.5	63.799999	0	0	89.302498	meat	76.476738	17.511761	6.0115004	89.302498
34944	2	56.7	0	91.854	0	21	2	1	37.400002	165	101.8	0	0	45.926998	meat	47.330631	46.822914	5.8464537	45.926998
21108	1	28.35	0	45.927	0	60	2	1	34.5	162.3	90.900002	0	0	45.926998	meat	47.330631	46.822914	5.8464537	45.926998
26282	2	56.7	0	91.854	0	26	2	2	32.099998	168	90.699997	0	0	45.926998	meat	47.330631	46.822914	5.8464537	45.926998
33314	4	113.4	0	183.708	0	44	2	1	28.5	159.5	72.5	0	0	45.926998	meat	47.330631	46.822914	5.8464537	45.926998
31234	1	28.35	0	45.927	0	33	2	1	32.799999	152.7	76.5	0	0	45.926998	meat	47.330631	46.822914	5.8464537	45.926998
8894	3	85.05	0	137.781	0	50	2	1	28.299999	157.8	70.5	0	0	45.926998	meat	47.330631	46.822914	5.8464537	45.926998
31374	3	85.05	0	137.781	0	50	2	1	25.299999	160.10001	64.800003	0	0	45.926998	meat	47.330631	46.822914	5.8464537	45.926998
33314	3	85.05	0	137.781	0	44	2	1	28.5	159.5	72.5	0	0	45.926998	meat	47.330631	46.822914	5.8464537	45.926998
33314	2	56.7	0	91.854	0	44	2	1	28.5	159.5	72.5	0	0	45.926998	meat	47.330631	46.822914	5.8464537	45.926998
33034	2	56.7	0	91.854	0	18	2	1	22.4	165.60001	61.299999	0	0	45.926998	meat	47.330631	46.822914	5.8464537	45.926998
27416	1	113	0	299.45	0	42	1	1	28.700001	168.39999	81.5	0	0	299.45001	meat	32.012959	20.290119	46.561279	299.45001
23254	1	113	0	299.45	0	56	2	1	26.799999	166.39999	74.300003	0	0	299.45001	meat	32.012959	20.290119	46.561279	299.45001
20059	1	113	0	299.45	0	44	1	2	34.900002	182.10001	115.6	0	0	299.45001	meat	32.012959	20.290119	46.561279	299.45001
11404	1	113	0	299.45	0	49	2	2	32.099998	159.2	81.300003	0	0	299.45001	meat	32.012959	20.290119	46.561279	299.45001
11404	1	113	0	299.45	0	49	2	2	32.099998	159.2	81.300003	0	0	299.45001	meat	32.012959	20.290119	46.561279	299.45001
31374	1	113	0	299.45	0	50	2	1	25.299999	160.10001	64.800003	0	0	299.45001	meat	32.012959	20.290119	46.561279	299.45001
33364	1	113	0	299.45	0	37	2	1	37.599998	150.7	85.5	0	0	299.45001	meat	32.012959	20.290119	46.561279	299.45001
36474	1	113	0	299.45	0	53	2	2	37	162.8	98.099998	0	0	299.45001	meat	32.012959	20.290119	46.561279	299.45001
8894	1	113	0	299.45	0	50	2	1	28.299999	157.8	70.5	0	0	299.45001	meat	32.012959	20.290119	46.561279	299.45001
27416	1	113	0	299.45	0	42	1	1	28.700001	168.39999	81.5	0	0	299.45001	meat	32.012959	20.290119	46.561279	299.45001
34734	3	339	0	898.35	0	32	2	2	32.900002	160	84.199997	0	0	299.45001	meat	32.012959	20.290119	46.561279	299.45001
30344	1	113	0	299.45	0	37	1	2	31.700001	166.2	87.699997	0	0	299.45001	meat	32.012959	20.290119	46.561279	299.45001
36898	1	113	0	299.45	0	51	2	2	30.5	164.39999	82.300003	0	0	299.45001	meat	32.012959	20.290119	46.561279	299.45001
11404	1	113	0	299.45	0	49	2	2	32.099998	159.2	81.300003	0	0	299.45001	meat	32.012959	20.290119	46.561279	299.45001
39123	1	113	0	299.45	0	42	2	1	36.299999	163.39999	96.800003	0	0	299.45001	meat	32.012959	20.290119	46.561279	299.45001
33034	2	226	0	598.9	0	18	2	1	22.4	165.60001	61.299999	0	0	299.45001	meat	32.012959	20.290119	46.561279	299.45001
31524	1	113	0	299.45	0	28	2	1	33.5	161.7	87.699997	0	0	299.45001	meat	32.012959	20.290119	46.561279	299.45001
35109	1	113	56.5	299.45	149.725	51	2	1	31	156.7	76	.5	0	299.45001	meat	32.012959	20.290119	46.561279	299.45001
31524	1	113	0	299.45	0	28	2	1	33.5	161.7	87.699997	0	0	299.45001	meat	32.012959	20.290119	46.561279	299.45001
14926	1	113	56.5	299.45	149.725	35	2	1	33.799999	163	89.900002	.5	0	299.45001	meat	32.012959	20.290119	46.561279	299.45001
36693	0	0	0	0	0	55	2	1	34.900002	172	103.3		0		meat	32.012959	20.290119	46.561279
31374	1	113	0	299.45	0	50	2	1	25.299999	160.10001	64.800003	0	0	299.45001	meat	32.012959	20.290119	46.561279	299.45001
1475	1	113	0	299.45	0	60	2	1	35.700001	168	100.8	0	0	299.45001	meat	32.012959	20.290119	46.561279	299.45001
27416	1	113	0	299.45	0	42	1	1	28.700001	168.39999	81.5	0	0	299.45001	meat	32.012959	20.290119	46.561279	299.45001
22992	1	113	0	299.45	0	35	2	1	33.5	154.2	79.599998	0	0	299.45001	meat	32.012959	20.290119	46.561279	299.45001
31234	1	113	0	299.45	0	33	2	1	32.799999	152.7	76.5	0	0	299.45001	meat	32.012959	20.290119	46.561279	299.45001
39123	1	113	0	299.45	0	42	2	1	36.299999	163.39999	96.800003	0	0	299.45001	meat	32.012959	20.290119	46.561279	299.45001
34434	1	113	0	299.45	0	28	2	2	36.700001	160.39999	94.5	0	0	299.45001	meat	32.012959	20.290119	46.561279	299.45001
30344	1	113	0	299.45	0	37	1	2	31.700001	166.2	87.699997	0	0	299.45001	meat	32.012959	20.290119	46.561279	299.45001
27416	1	113	0	299.45	0	42	1	1	28.700001	168.39999	81.5	0	0	299.45001	meat	32.012959	20.290119	46.561279	299.45001
33364	1	113	0	299.45	0	37	2	1	37.599998	150.7	85.5	0	0	299.45001	meat	32.012959	20.290119	46.561279	299.45001
32274	1	113	0	299.45	0	30	1	2	31.200001	189.89999	112.5	0	0	299.45001	meat	32.012959	20.290119	46.561279	299.45001
11404	1	30	0	118.2	0	49	2	2	32.099998	159.2	81.300003	0	0	118.2	sweets	.44697276	0	99.553024	118.2
11404	2	60	0	236.4	0	49	2	2	32.099998	159.2	81.300003	0	0	118.2	sweets	.44697276	0	99.553024	118.2
16244	.2	6	0	23.64	0	27	2	1	18.799999	159.7	48	0	0	118.2	sweets	.44697276	0	99.553024	118.2
11404	1	30	0	118.2	0	49	2	2	32.099998	159.2	81.300003	0	0	118.2	sweets	.44697276	0	99.553024	118.2
11404	2	60	0	236.4	0	49	2	2	32.099998	159.2	81.300003	0	0	118.2	sweets	.44697276	0	99.553024	118.2
8894	1	30	0	118.2	0	50	2	1	28.299999	157.8	70.5	0	0	118.2	sweets	.44697276	0	99.553024	118.2
16244	.2	6	0	23.64	0	27	2	1	18.799999	159.7	48	0	0	118.2	sweets	.44697276	0	99.553024	118.2
8894	1	35.5	0	139.87	0	50	2	1	28.299999	157.8	70.5	0	0	139.87	sweets	.44697276	0	99.553024	139.87
11404	3	90	0	354.6	0	49	2	2	32.099998	159.2	81.300003	0	0	118.2	sweets	.44697276	0	99.553024	118.2
11404	1	30	0	118.2	0	49	2	2	32.099998	159.2	81.300003	0	0	118.2	sweets	.44697276	0	99.553024	118.2
31196	1	66	0	143.22	0	50	1	1	37.299999	191.7	136.89999	0	0	143.22	veg	43.949245	5.4879756	48.815018	143.22
11404	1	66	0	143.22	0	49	2	2	32.099998	159.2	81.300003	0	0	143.22	veg	43.949245	5.4879756	48.815018	143.22
14926	6	396	0	859.3200000000001	0	35	2	1	33.799999	163	89.900002	0	0	143.22	veg	43.949245	5.4879756	48.815018	143.22
34434	1	66	0	143.22	0	28	2	2	36.700001	160.39999	94.5	0	0	143.22	veg	43.949245	5.4879756	48.815018	143.22
8412	1	196	0	52.92	0	30	2	2	32	172.2	94.900002	0	0	52.919998	veg	7.1614585	9.635416	79.296875	52.919998
1475	1	196	0	52.92	0	60	2	1	35.700001	168	100.8	0	0	52.919998	veg	7.1614585	9.635416	79.296875	52.919998
32274	2	31.2	0	100.152	0	30	1	2	31.200001	189.89999	112.5	0	0	50.076	fats	45.356232	1.107644	53.119267	50.076
32274	1	15.6	0	50.076	0	30	1	2	31.200001	189.89999	112.5	0	0	50.076	fats	45.356232	1.107644	53.119267	50.076
36657	1	125	0	45	0	50	2	1	30.6	167.60001	86	0	0	45	fruit	2.9792995	5.2234473	87.928032	45
31524	2	123	0	217.71	0	28	2	1	33.5	161.7	87.699997	0	0	108.855	legume	41.191856	10.593313	43.855442	108.855
31196	4	246	0	435.42	0	50	1	1	37.299999	191.7	136.89999	0	0	108.855	legume	41.191856	10.593313	43.855442	108.855
14006	1	61.5	0	108.855	0	53	2	1	30.299999	163.5	81.099998	0	0	108.855	legume	41.191856	10.593313	43.855442	108.855
33904	5	75	0	132.75	0	48	2	1	26.4	163.7	70.699997	0	0	26.549999	legume	41.191856	10.593313	43.855442	26.549999
34734	3	66	0	222.42	0	32	2	2	32.900002	160	84.199997	0	0	74.139999	grain	35.023586	9.0801888	54.245281	74.139999
34734	2	44	0	148.28	0	32	2	2	32.900002	160	84.199997	0	0	74.139999	grain	35.023586	9.0801888	54.245281	74.139999
31524	2	44	0	148.28	0	28	2	1	33.5	161.7	87.699997	0	0	74.139999	grain	35.023586	9.0801888	54.245281	74.139999
23254	1	22	0	74.14	0	56	2	1	26.799999	166.39999	74.300003	0	0	74.139999	grain	35.023586	9.0801888	54.245281	74.139999
8412	1	78	0	223.08	0	30	2	2	32	172.2	94.900002	0	0	223.08	milk	48.407997	8.0851173	41.860893	223.08
31374	1	78	0	223.08	0	50	2	1	25.299999	160.10001	64.800003	0	0	223.08	milk	48.407997	8.0851173	41.860893	223.08
38023	1	92	0	261.28	0	28	2	2	39.400002	165.8	108.2	0	0	261.28	milk	44.975163	6.3049293	47.55991	261.28
38023	1.5	138	0	391.92	0	28	2	2	39.400002	165.8	108.2	0	0	261.28	milk	44.975163	6.3049293	47.55991	261.28
38023	1	92	0	261.28	0	28	2	2	39.400002	165.8	108.2	0	0	261.28	milk	44.975163	6.3049293	47.55991	261.28
14006	2	112	0	225.12	0	53	2	1	30.299999	163.5	81.099998	0	0	112.56	milk	46.853821	6.7763796	45.692158	112.56
8894	1	73	0	121.91	0	50	2	1	28.299999	157.8	70.5	0	0	121.91	milk	25.583702	11.967007	60.759037	121.91
38023	1	59	0	143.37	0	28	2	2	39.400002	165.8	108.2	0	0	143.37	milk	33.200951	7.0373311	58.570297	143.37
8412	2	178	0	384.48	0	30	2	2	32	172.2	94.900002	0	0	192.24001	milk	42.605633	6.6901407	49.647888	192.24001
34734	6	534	0	1153.44	0	32	2	2	32.900002	160	84.199997	0	0	192.24001	milk	42.605633	6.6901407	49.647888	192.24001
23254	2	178	0	384.48	0	56	2	1	26.799999	166.39999	74.300003	0	0	192.24001	milk	42.605633	6.6901407	49.647888	192.24001
8412	2	178	0	357.78	0	30	2	2	32	172.2	94.900002	0	0	178.89	milk	46.853821	6.7763796	45.692158	178.89
14006	1	89	0	178.89	0	53	2	1	30.299999	163.5	81.099998	0	0	178.89	milk	46.853821	6.7763796	45.692158	178.89
38023	4	356	0	715.56	0	28	2	2	39.400002	165.8	108.2	0	0	178.89	milk	46.853821	6.7763796	45.692158	178.89
31374	2	178	0	357.78	0	50	2	1	25.299999	160.10001	64.800003	0	0	178.89	milk	46.853821	6.7763796	45.692158	178.89
16244	2	178	0	357.78	0	27	2	1	18.799999	159.7	48	0	0	178.89	milk	46.853821	6.7763796	45.692158	178.89
21108	2	178	0	357.78	0	60	2	1	34.5	162.3	90.900002	0	0	178.89	milk	46.853821	6.7763796	45.692158	178.89
30344	3	267	0	536.67	0	37	1	2	31.700001	166.2	87.699997	0	0	178.89	milk	46.853821	6.7763796	45.692158	178.89
34434	2	178	0	357.78	0	28	2	2	36.700001	160.39999	94.5	0	0	178.89	milk	46.853821	6.7763796	45.692158	178.89
16244	2	178	0	357.78	0	27	2	1	18.799999	159.7	48	0	0	178.89	milk	46.853821	6.7763796	45.692158	178.89
13767	2	178	0	357.78	0	52	2	2	30.799999	156.89999	75.800003	0	0	178.89	milk	46.853821	6.7763796	45.692158	178.89
14006	1	89	0	178.89	0	53	2	1	30.299999	163.5	81.099998	0	0	178.89	milk	46.853821	6.7763796	45.692158	178.89
39535	1	89	0	178.89	0	34	2	1	21.700001	171.5	63.799999	0	0	178.89	milk	46.853821	6.7763796	45.692158	178.89
38023	2	178	0	357.78	0	28	2	2	39.400002	165.8	108.2	0	0	178.89	milk	46.853821	6.7763796	45.692158	178.89
16244	2	178	0	357.78	0	27	2	1	18.799999	159.7	48	0	0	178.89	milk	46.853821	6.7763796	45.692158	178.89
36744	1	247	0	222.3	0	40	2	1	27.1	165.5	74.300003	0	0	222.3	milk	18.728386	24.297241	56.752682	222.3
31196	1	247	0	222.3	0	50	1	1	37.299999	191.7	136.89999	0	0	222.3	milk	18.728386	24.297241	56.752682	222.3
36744	1	247	0	222.3	0	40	2	1	27.1	165.5	74.300003	0	0	222.3	milk	18.728386	24.297241	56.752682	222.3
33904	1	14.7	0	42.777	0	48	2	1	26.4	163.7	70.699997	0	0	42.777	fats	85.237083	.51895553	14.243963	42.777
33314	1	14.7	0	42.777	0	44	2	1	28.5	159.5	72.5	0	0	42.777	fats	85.237083	.51895553	14.243963	42.777
31196	1	14.7	0	42.777	0	50	1	1	37.299999	191.7	136.89999	0	0	42.777	fats	85.237083	.51895553	14.243963	42.777
26282	1	14.7	0	42.777	0	26	2	2	32.099998	168	90.699997	0	0	42.777	fats	85.237083	.51895553	14.243963	42.777
35109	.5	7.35	0	21.3885	0	51	2	1	31	156.7	76	0	0	42.777	fats	85.237083	.51895553	14.243963	42.777
35109	2	29.4	0	85.554	0	51	2	1	31	156.7	76	0	0	42.777	fats	85.237083	.51895553	14.243963	42.777
22992	1	14.7	0	42.777	0	35	2	1	33.5	154.2	79.599998	0	0	42.777	fats	85.237083	.51895553	14.243963	42.777
33314	8	117.6	58.8	342.216	171.108	44	2	1	28.5	159.5	72.5	.5	0	42.777	fats	85.237083	.51895553	14.243963	42.777
22992	1	14.7	0	42.777	0	35	2	1	33.5	154.2	79.599998	0	0	42.777	fats	85.237083	.51895553	14.243963	42.777
26282	1	14.7	0	42.777	0	26	2	2	32.099998	168	90.699997	0	0	42.777	fats	85.237083	.51895553	14.243963	42.777
35109	1	14.7	0	42.777	0	51	2	1	31	156.7	76	0	0	42.777	fats	85.237083	.51895553	14.243963	42.777
36474	1	14	0	6.58	0	53	2	2	37	162.8	98.099998	0	0	6.5799999	fats	16.03821	8.1280375	73.319923	6.5799999
38023	2	488	0	785.68	0	28	2	2	39.400002	165.8	108.2	0	0	392.84	meat	48.611675	27.207079	23.672701	392.84
31196	1.5	366	0	589.26	0	50	1	1	37.299999	191.7	136.89999	0	0	392.84	meat	48.611675	27.207079	23.672701	392.84
30344	1	244	0	392.84	0	37	1	2	31.700001	166.2	87.699997	0	0	392.84	meat	48.611675	27.207079	23.672701	392.84
33904	3	732	0	1178.52	0	48	2	1	26.4	163.7	70.699997	0	0	392.84	meat	48.611675	27.207079	23.672701	392.84
38023	3	732	0	1178.52	0	28	2	2	39.400002	165.8	108.2	0	0	392.84	meat	48.611675	27.207079	23.672701	392.84
34734	1	14	0	37.24	0	32	2	2	32.900002	160	84.199997	0	0	37.240002	sweets	.062284131	.21233226	99.017609	37.240002
34434	1	14	0	37.24	0	28	2	2	36.700001	160.39999	94.5	0	0	37.240002	sweets	.062284131	.21233226	99.017609	37.240002
18638	1	14	0	37.24	0	59	2	1	29.1	164.8	79.099998	0	0	37.240002	sweets	.062284131	.21233226	99.017609	37.240002
39123	1	14	0	37.24	0	42	2	1	36.299999	163.39999	96.800003	0	0	37.240002	sweets	.062284131	.21233226	99.017609	37.240002
36657	2	80	0	414.4	0	50	2	1	30.6	167.60001	86	0	0	207.2	sweets	44.40044	5.0552111	50.156082	207.2
16244	1	44.25	0	26.9925	0	27	2	1	18.799999	159.7	48	0	0	26.9925	fruit	6.202559	6.1808715	79.483841	26.9925
26282	2	340	0	1067.6	0	26	2	2	32.099998	168	90.699997	0	0	533.79999	meat	70.876732	29.123262	0	533.79999
36693	3	936	0	1282.32	0	55	2	1	34.900002	172	103.3	0	0	427.44	grain	31.390976	16.54705	50.068356	427.44
23254	1	220	0	323.4	0	56	2	1	26.799999	166.39999	74.300003	0	0	323.39999	grain	26.120598	20.704374	51.173962	323.39999
36744	1	137.5	0	202.125	0	40	2	1	27.1	165.5	74.300003	0	0	202.125	grain	26.120598	20.704374	51.173962	202.125
36898	1	440	0	646.8	0	51	2	2	30.5	164.39999	82.300003	0	0	646.79999	grain	26.120598	20.704374	51.173962	646.79999
33424	2	496	0	198.4	0	41	1	1	21.5	169.7	61.900002	0	1	99.199997	sweets	.83112961	.66112584	98.507744	99.199997
20059	3	744	0	297.6	0	44	1	2	34.900002	182.10001	115.6	0	1	99.199997	sweets	.83112961	.66112584	98.507744	99.199997
38914	4	992	0	396.8	0	20	2	2	33.299999	169.89999	96.199997	0	1	99.199997	sweets	.83112961	.66112584	98.507744	99.199997
38914	2	496	0	198.4	0	20	2	2	33.299999	169.89999	96.199997	0	1	99.199997	sweets	.83112961	.66112584	98.507744	99.199997
36267	4	992	0	396.8	0	21	2	2	35.900002	155.2	86.400002	0	1	99.199997	sweets	.83112961	.66112584	98.507744	99.199997
38023	2	496	248	198.4	99.2	28	2	2	39.400002	165.8	108.2	.5	1	99.199997	sweets	.83112961	.66112584	98.507744	99.199997
20597	1	248	0	99.2	0	60	2	1	28.6	157.89999	71.300003	0	1	99.199997	sweets	.83112961	.66112584	98.507744	99.199997
20597	1	248	0	99.2	0	60	2	1	28.6	157.89999	71.300003	0	1	99.199997	sweets	.83112961	.66112584	98.507744	99.199997
14006	1	168	0	87.36	0	53	2	1	30.299999	163.5	81.099998	0	0	87.360001	veg	49.597931	23.908672	22.544516	87.360001
36693	2	336	0	174.72	0	55	2	1	34.900002	172	103.3	0	0	87.360001	veg	49.597931	23.908672	22.544516	87.360001
36693	1	168	0	87.36	0	55	2	1	34.900002	172	103.3	0	0	87.360001	veg	49.597931	23.908672	22.544516	87.360001
20597	1	168	0	87.36	0	60	2	1	28.6	157.89999	71.300003	0	0	87.360001	veg	49.597931	23.908672	22.544516	87.360001
16431	3	708	0	368.16	0	56	2	1	39.200001	157.3	97	0	0	122.72	veg	49.597931	23.908672	22.544516	122.72
33314	2	236	23.6	122.72	12.272	44	2	1	28.5	159.5	72.5	.1	0	61.360001	veg	49.597931	23.908672	22.544516	61.360001
36657	1	168	0	87.36	0	50	2	1	30.6	167.60001	86	0	0	87.360001	veg	49.597931	23.908672	22.544516	87.360001
15765	1	236	0	122.72	0	48	2	2	30.6	156.89999	75.300003	0	0	122.72	veg	49.597931	23.908672	22.544516	122.72
14006	2	336	84	174.72	43.68	53	2	1	30.299999	163.5	81.099998	.25	0	87.360001	veg	49.597931	23.908672	22.544516	87.360001
14006	1	168	0	87.36	0	53	2	1	30.299999	163.5	81.099998	0	0	87.360001	veg	49.597931	23.908672	22.544516	87.360001
31196	1	118	0	61.36	0	50	1	1	37.299999	191.7	136.89999	0	0	61.360001	veg	49.597931	23.908672	22.544516	61.360001
1928	1	236	0	122.72	0	47	2	2	29.700001	158.60001	74.699997	0	0	122.72	veg	49.597931	23.908672	22.544516	122.72
36693	1	168	0	87.36	0	55	2	1	34.900002	172	103.3	0	0	87.360001	veg	49.597931	23.908672	22.544516	87.360001
38914	1	154	0	26.18	0	20	2	2	33.299999	169.89999	96.199997	0	0	26.18	veg	6.5111423	15.146239	66.155991	26.18
35109	1	154	0	26.18	0	51	2	1	31	156.7	76	0	0	26.18	veg	6.5111423	15.146239	66.155991	26.18
31374	1	154	0	26.18	0	50	2	1	25.299999	160.10001	64.800003	0	0	26.18	veg	6.5111423	15.146239	66.155991	26.18
38344	1	154	0	26.18	0	23	2	2	19.6	170.2	56.799999	0	0	26.18	veg	6.5111423	15.146239	66.155991	26.18
13767	1	154	0	26.18	0	52	2	2	30.799999	156.89999	75.800003	0	0	26.18	veg	6.5111423	15.146239	66.155991	26.18
20059	1	154	0	26.18	0	44	1	2	34.900002	182.10001	115.6	0	0	26.18	veg	6.5111423	15.146239	66.155991	26.18
38914	1	154	0	26.18	0	20	2	2	33.299999	169.89999	96.199997	0	0	26.18	veg	6.5111423	15.146239	66.155991	26.18
14006	1	154	0	26.18	0	53	2	1	30.299999	163.5	81.099998	0	0	26.18	veg	6.5111423	15.146239	66.155991	26.18
21108	.5	19.25	0	3.2725	0	60	2	1	34.5	162.3	90.900002	0	0	6.5450001	veg	6.5111423	15.146239	66.155991	6.5450001
16582	1	154	0	26.18	0	65	2	1	30.799999	157.3	76.099998	0	0	26.18	veg	6.5111423	15.146239	66.155991	26.18
35109	1	154	154	26.18	26.18	51	2	1	31	156.7	76	1	0	26.18	veg	6.5111423	15.146239	66.155991	26.18
31524	1	154	0	26.18	0	28	2	1	33.5	161.7	87.699997	0	0	26.18	veg	6.5111423	15.146239	66.155991	26.18
31234	1	38.5	0	6.545	0	33	2	1	32.799999	152.7	76.5	0	0	6.5450001	veg	6.5111423	15.146239	66.155991	6.5450001
22992	1	154	0	26.18	0	35	2	1	33.5	154.2	79.599998	0	0	26.18	veg	6.5111423	15.146239	66.155991	26.18
18638	.5	77	0	13.09	0	59	2	1	29.1	164.8	79.099998	0	0	26.18	veg	6.5111423	15.146239	66.155991	26.18
35109	.5	77	0	13.09	0	51	2	1	31	156.7	76	0	0	26.18	veg	6.5111423	15.146239	66.155991	26.18
33314	1	154	0	26.18	0	44	2	1	28.5	159.5	72.5	0	0	26.18	veg	6.5111423	15.146239	66.155991	26.18
32274	1	154	0	26.18	0	30	1	2	31.200001	189.89999	112.5	0	0	26.18	veg	6.5111423	15.146239	66.155991	26.18
33314	1	154	0	26.18	0	44	2	1	28.5	159.5	72.5	0	0	26.18	veg	6.5111423	15.146239	66.155991	26.18
35109	1	154	0	26.18	0	51	2	1	31	156.7	76	0	0	26.18	veg	6.5111423	15.146239	66.155991	26.18
18638	1	154	154	26.18	26.18	59	2	1	29.1	164.8	79.099998	1	0	26.18	veg	6.5111423	15.146239	66.155991	26.18
31196	2	308	0	52.36	0	50	1	1	37.299999	191.7	136.89999	0	0	26.18	veg	6.5111423	15.146239	66.155991	26.18
21108	1	154	0	26.18	0	60	2	1	34.5	162.3	90.900002	0	0	26.18	veg	6.5111423	15.146239	66.155991	26.18
31524	1	38.5	0	6.545	0	28	2	1	33.5	161.7	87.699997	0	0	6.5450001	veg	6.5111423	15.146239	66.155991	6.5450001
31196	1	38.5	0	6.545	0	50	1	1	37.299999	191.7	136.89999	0	0	6.5450001	veg	6.5111423	15.146239	66.155991	6.5450001
33904	1	38.5	0	6.545	0	48	2	1	26.4	163.7	70.699997	0	0	6.5450001	veg	6.5111423	15.146239	66.155991	6.5450001
30344	1	38.5	0	6.545	0	37	1	2	31.700001	166.2	87.699997	0	0	6.5450001	veg	6.5111423	15.146239	66.155991	6.5450001
30344	1	38.5	0	6.545	0	37	1	2	31.700001	166.2	87.699997	0	0	6.5450001	veg	6.5111423	15.146239	66.155991	6.5450001
36474	0	0	0	0	0	53	2	2	37	162.8	98.099998		0		grain	30.776653	29.25367	38.074566
36657	1	269	0	312.04	0	50	2	1	30.6	167.60001	86	0	0	312.04001	grain	30.776653	29.25367	38.074566	312.04001
36474	1	269	0	312.04	0	53	2	2	37	162.8	98.099998	0	0	312.04001	grain	30.776653	29.25367	38.074566	312.04001
36474	1	269	0	312.04	0	53	2	2	37	162.8	98.099998	0	0	312.04001	grain	30.776653	29.25367	38.074566	312.04001
38344	1	269	0	312.04	0	23	2	2	19.6	170.2	56.799999	0	0	312.04001	grain	30.776653	29.25367	38.074566	312.04001
38023	1	269	0	312.04	0	28	2	2	39.400002	165.8	108.2	0	0	312.04001	grain	30.776653	29.25367	38.074566	312.04001
38344	2	538	0	624.08	0	23	2	2	19.6	170.2	56.799999	0	0	312.04001	grain	30.776653	29.25367	38.074566	312.04001
31234	2	400	0	620	0	33	2	1	32.799999	152.7	76.5	0	0	310	grain	34.069042	18.932962	45.068684	310
14006	1	52	0	255.84	0	53	2	1	30.299999	163.5	81.099998	0	0	255.84	sweets	37.708881	3.5124435	57.76469	255.84
14006	1	52	0	255.84	0	53	2	1	30.299999	163.5	81.099998	0	0	255.84	sweets	37.708881	3.5124435	57.76469	255.84
33364	.75	132.75	0	268.155	0	37	2	1	37.599998	150.7	85.5	0	0	357.54001	grain	46.011883	7.397789	45.213081	357.54001
23254	1	177	0	357.54	0	56	2	1	26.799999	166.39999	74.300003	0	0	357.54001	grain	46.011883	7.397789	45.213081	357.54001
1475	1	200	0	416	0	60	2	1	35.700001	168	100.8	0	0	416	grain	36.469952	15.689529	46.489639	416
16244	1	200	0	416	0	27	2	1	18.799999	159.7	48	0	0	416	grain	36.469952	15.689529	46.489639	416
36267	1	200	0	416	0	21	2	2	35.900002	155.2	86.400002	0	0	416	grain	36.469952	15.689529	46.489639	416
36267	1	200	0	416	0	21	2	2	35.900002	155.2	86.400002	0	0	416	grain	36.469952	15.689529	46.489639	416
34434	1	200	0	416	0	28	2	2	36.700001	160.39999	94.5	0	0	416	grain	36.469952	15.689529	46.489639	416
8412	3	600	100	1248	208	30	2	2	32	172.2	94.900002	.16666667	0	416	grain	36.469952	15.689529	46.489639	416
16244	1	200	0	416	0	27	2	1	18.799999	159.7	48	0	0	416	grain	36.469952	15.689529	46.489639	416
36898	1	200	100	416	208	51	2	2	30.5	164.39999	82.300003	.5	0	416	grain	36.469952	15.689529	46.489639	416
30344	1	200	0	416	0	37	1	2	31.700001	166.2	87.699997	0	0	416	grain	36.469952	15.689529	46.489639	416
36267	1	200	0	416	0	21	2	2	35.900002	155.2	86.400002	0	0	416	grain	36.469952	15.689529	46.489639	416
31524	1	200	0	416	0	28	2	1	33.5	161.7	87.699997	0	0	416	grain	36.469952	15.689529	46.489639	416
31524	1	200	0	416	0	28	2	1	33.5	161.7	87.699997	0	0	416	grain	36.469952	15.689529	46.489639	416
33424	1	200	0	416	0	41	1	1	21.5	169.7	61.900002	0	0	416	grain	36.469952	15.689529	46.489639	416
23254	1	200	0	416	0	56	2	1	26.799999	166.39999	74.300003	0	0	416	grain	36.469952	15.689529	46.489639	416
39535	1	200	0	416	0	34	2	1	21.700001	171.5	63.799999	0	0	416	grain	36.469952	15.689529	46.489639	416
36267	1.5	300	0	624	0	21	2	2	35.900002	155.2	86.400002	0	0	416	grain	36.469952	15.689529	46.489639	416
16244	1	200	0	416	0	27	2	1	18.799999	159.7	48	0	0	416	grain	36.469952	15.689529	46.489639	416
31196	2	400	0	832	0	50	1	1	37.299999	191.7	136.89999	0	0	416	grain	36.469952	15.689529	46.489639	416
36693	.5	100	0	208	0	55	2	1	34.900002	172	103.3	0	0	416	grain	36.469952	15.689529	46.489639	416
32274	1	200	0	416	0	30	1	2	31.200001	189.89999	112.5	0	0	416	grain	36.469952	15.689529	46.489639	416
18638	1	200	0	416	0	59	2	1	29.1	164.8	79.099998	0	0	416	grain	36.469952	15.689529	46.489639	416
14006	2	165	0	107.25	0	53	2	1	30.299999	163.5	81.099998	0	0	53.625	fruit	3.1256578	2.6836455	89.454857	53.625
33314	1	13.8	0	98.946	0	44	2	1	28.5	159.5	72.5	0	0	98.945999	fats	97.175774	.62132847	2.2028918	98.945999
32274	1	13.8	0	98.946	0	30	1	2	31.200001	189.89999	112.5	0	0	98.945999	fats	97.175774	.62132847	2.2028918	98.945999
32274	2	27.6	0	197.892	0	30	1	2	31.200001	189.89999	112.5	0	0	98.945999	fats	97.175774	.62132847	2.2028918	98.945999
30344	1	13.8	0	98.946	0	37	1	2	31.700001	166.2	87.699997	0	0	98.945999	fats	97.175774	.62132847	2.2028918	98.945999
31234	1	13.8	0	98.946	0	33	2	1	32.799999	152.7	76.5	0	0	98.945999	fats	97.175774	.62132847	2.2028918	98.945999
18638	1	13.8	0	98.946	0	59	2	1	29.1	164.8	79.099998	0	0	98.945999	fats	97.175774	.62132847	2.2028918	98.945999
33424	2	27.6	0	197.892	0	41	1	1	21.5	169.7	61.900002	0	0	98.945999	fats	97.175774	.62132847	2.2028918	98.945999
21108	2	27.6	0	197.892	0	60	2	1	34.5	162.3	90.900002	0	0	98.945999	fats	97.175774	.62132847	2.2028918	98.945999
30344	1	13.8	0	98.946	0	37	1	2	31.700001	166.2	87.699997	0	0	98.945999	fats	97.175774	.62132847	2.2028918	98.945999
31234	1	13.8	0	98.946	0	33	2	1	32.799999	152.7	76.5	0	0	98.945999	fats	97.175774	.62132847	2.2028918	98.945999
33314	1	13.8	0	98.946	0	44	2	1	28.5	159.5	72.5	0	0	98.945999	fats	97.175774	.62132847	2.2028918	98.945999
33364	1	13.8	0	98.946	0	37	2	1	37.599998	150.7	85.5	0	0	98.945999	fats	97.175774	.62132847	2.2028918	98.945999
23254	1	13.8	0	98.946	0	56	2	1	26.799999	166.39999	74.300003	0	0	98.945999	fats	97.175774	.62132847	2.2028918	98.945999
18638	1	13.8	0	98.946	0	59	2	1	29.1	164.8	79.099998	0	0	98.945999	fats	97.175774	.62132847	2.2028918	98.945999
31196	2	27.6	0	197.892	0	50	1	1	37.299999	191.7	136.89999	0	0	98.945999	fats	97.175774	.62132847	2.2028918	98.945999
31524	1	13.8	0	98.946	0	28	2	1	33.5	161.7	87.699997	0	0	98.945999	fats	97.175774	.62132847	2.2028918	98.945999
18638	1	13.8	0	98.946	0	59	2	1	29.1	164.8	79.099998	0	0	98.945999	fats	97.175774	.62132847	2.2028918	98.945999
27416	1	13.8	0	98.946	0	42	1	1	28.700001	168.39999	81.5	0	0	98.945999	fats	97.175774	.62132847	2.2028918	98.945999
31374	1	13.8	0	98.946	0	50	2	1	25.299999	160.10001	64.800003	0	0	98.945999	fats	97.175774	.62132847	2.2028918	98.945999
33314	2	27.6	0	197.892	0	44	2	1	28.5	159.5	72.5	0	0	98.945999	fats	97.175774	.62132847	2.2028918	98.945999
33034	4	55.2	0	395.784	0	18	2	1	22.4	165.60001	61.299999	0	0	98.945999	fats	97.175774	.62132847	2.2028918	98.945999
21108	1	13.8	0	98.946	0	60	2	1	34.5	162.3	90.900002	0	0	98.945999	fats	97.175774	.62132847	2.2028918	98.945999
23254	1	13.8	0	98.946	0	56	2	1	26.799999	166.39999	74.300003	0	0	98.945999	fats	97.175774	.62132847	2.2028918	98.945999
15765	1	378	0	362.88	0	48	2	2	30.6	156.89999	75.300003	0	0	362.88	legume	22.001842	14.436356	63.561802	362.88
31234	1	312	0	408.72	0	33	2	1	32.799999	152.7	76.5	0	0	408.72	meat	49.258701	20.030256	29.198185	408.72
22992	1	189	0	438.48	0	35	2	1	33.5	154.2	79.599998	0	0	438.48001	meat	42.181293	26.255667	30.947945	438.48001
36474	1	235	0	343.1	0	53	2	2	37	162.8	98.099998	0	0	343.10001	meat	49.762638	33.007538	16.67132	343.10001
33034	1	24	0	99.12000000000001	0	18	2	1	22.4	165.60001	61.299999	0	0	99.120003	grain	23.480696	6.2891245	70.035774	99.120003
31234	1	24	0	99.12000000000001	0	33	2	1	32.799999	152.7	76.5	0	0	99.120003	grain	23.480696	6.2891245	70.035774	99.120003
8894	3	27.75	0	148.4625	0	50	2	1	28.299999	157.8	70.5	0	0	49.487499	sweets	48.694794	5.7088699	44.327698	49.487499
36474	2	41	0	219.35	0	53	2	2	37	162.8	98.099998	0	0	109.675	sweets	48.694794	5.7088699	44.327698	109.675
38023	0	0	0	0	0	28	2	2	39.400002	165.8	108.2		0		sweets	48.694794	5.7088699	44.327698
20597	1	9.25	0	49.4875	0	60	2	1	28.6	157.89999	71.300003	0	0	49.487499	sweets	48.694794	5.7088699	44.327698	49.487499
11404	1	9.25	0	49.4875	0	49	2	2	32.099998	159.2	81.300003	0	0	49.487499	sweets	48.694794	5.7088699	44.327698	49.487499
8894	2	18.5	0	98.97499999999999	0	50	2	1	28.299999	157.8	70.5	0	0	49.487499	sweets	48.694794	5.7088699	44.327698	49.487499
36744	2	41	0	219.35	0	40	2	1	27.1	165.5	74.300003	0	0	109.675	sweets	48.694794	5.7088699	44.327698	109.675
11404	2	18.5	0	98.97499999999999	0	49	2	2	32.099998	159.2	81.300003	0	0	49.487499	sweets	48.694794	5.7088699	44.327698	49.487499
14006	.25	39.5	0	211.325	0	53	2	1	30.299999	163.5	81.099998	0	0	845.29999	sweets	48.694794	5.7088699	44.327698	845.29999
30344	1	244	0	122	0	37	1	2	31.700001	166.2	87.699997	0	1	122	milk	35.483871	26.532257	37.983871	122
16431	1	244	0	122	0	56	2	1	39.200001	157.3	97	0	1	122	milk	35.483871	26.532257	37.983871	122
39123	2	488	0	244	0	42	2	1	36.299999	163.39999	96.800003	0	1	122	milk	35.483871	26.532257	37.983871	122
16582	1	244	0	122	0	65	2	1	30.799999	157.3	76.099998	0	1	122	milk	35.483871	26.532257	37.983871	122
21108	1	244	0	122	0	60	2	1	34.5	162.3	90.900002	0	1	122	milk	35.483871	26.532257	37.983871	122
15765	1	244	0	122	0	48	2	2	30.6	156.89999	75.300003	0	1	122	milk	35.483871	26.532257	37.983871	122
33424	1	244	0	122	0	41	1	1	21.5	169.7	61.900002	0	1	122	milk	35.483871	26.532257	37.983871	122
36657	1	244	0	122	0	50	2	1	30.6	167.60001	86	0	1	122	milk	35.483871	26.532257	37.983871	122
16431	1	244	0	122	0	56	2	1	39.200001	157.3	97	0	1	122	milk	35.483871	26.532257	37.983871	122
33904	1	244	0	122	0	48	2	1	26.4	163.7	70.699997	0	1	122	milk	35.483871	26.532257	37.983871	122
31374	1	244	0	122	0	50	2	1	25.299999	160.10001	64.800003	0	1	122	milk	35.483871	26.532257	37.983871	122
31374	1	244	0	122	0	50	2	1	25.299999	160.10001	64.800003	0	1	122	milk	35.483871	26.532257	37.983871	122
33034	1	244	0	122	0	18	2	1	22.4	165.60001	61.299999	0	1	122	milk	35.483871	26.532257	37.983871	122
36657	1	244	0	122	0	50	2	1	30.6	167.60001	86	0	1	122	milk	35.483871	26.532257	37.983871	122
27416	2	488	0	244	0	42	1	1	28.700001	168.39999	81.5	0	1	122	milk	35.483871	26.532257	37.983871	122
8894	1	244	0	122	0	50	2	1	28.299999	157.8	70.5	0	1	122	milk	35.483871	26.532257	37.983871	122
34434	1	244	0	122	0	28	2	2	36.700001	160.39999	94.5	0	1	122	milk	35.483871	26.532257	37.983871	122
34734	2	488	0	244	0	32	2	2	32.900002	160	84.199997	0	1	122	milk	35.483871	26.532257	37.983871	122
30344	1	244	0	122	0	37	1	2	31.700001	166.2	87.699997	0	1	122	milk	35.483871	26.532257	37.983871	122
34944	1	244	0	122	0	21	2	1	37.400002	165	101.8	0	1	122	milk	35.483871	26.532257	37.983871	122
38344	1	244	0	122	0	23	2	2	19.6	170.2	56.799999	0	1	122	milk	35.483871	26.532257	37.983871	122
15765	1	244	0	122	0	48	2	2	30.6	156.89999	75.300003	0	1	122	milk	35.483871	26.532257	37.983871	122
20059	1	244	0	122	0	44	1	2	34.900002	182.10001	115.6	0	1	122	milk	35.483871	26.532257	37.983871	122
18638	1	244	244	122	122	59	2	1	29.1	164.8	79.099998	1	1	122	milk	35.483871	26.532257	37.983871	122
34434	1	244	0	122	0	28	2	2	36.700001	160.39999	94.5	0	1	122	milk	35.483871	26.532257	37.983871	122
18638	1	244	0	122	0	59	2	1	29.1	164.8	79.099998	0	1	122	milk	35.483871	26.532257	37.983871	122
27416	1	244	0	122	0	42	1	1	28.700001	168.39999	81.5	0	1	122	milk	35.483871	26.532257	37.983871	122
31374	1	244	0	122	0	50	2	1	25.299999	160.10001	64.800003	0	1	122	milk	35.483871	26.532257	37.983871	122
11404	1	244	0	122	0	49	2	2	32.099998	159.2	81.300003	0	1	122	milk	35.483871	26.532257	37.983871	122
31374	1	244	0	122	0	50	2	1	25.299999	160.10001	64.800003	0	1	122	milk	35.483871	26.532257	37.983871	122
36693	1	244	0	122	0	55	2	1	34.900002	172	103.3	0	1	122	milk	35.483871	26.532257	37.983871	122
31196	1	244	0	122	0	50	1	1	37.299999	191.7	136.89999	0	1	122	milk	35.483871	26.532257	37.983871	122
16431	1	244	0	122	0	56	2	1	39.200001	157.3	97	0	1	122	milk	35.483871	26.532257	37.983871	122
38023	1	244	0	122	0	28	2	2	39.400002	165.8	108.2	0	1	122	milk	35.483871	26.532257	37.983871	122
30344	1	244	0	122	0	37	1	2	31.700001	166.2	87.699997	0	1	122	milk	35.483871	26.532257	37.983871	122
39123	2	488	0	244	0	42	2	1	36.299999	163.39999	96.800003	0	1	122	milk	35.483871	26.532257	37.983871	122
38344	1	244	0	122	0	23	2	2	19.6	170.2	56.799999	0	1	122	milk	35.483871	26.532257	37.983871	122
31196	1	244	0	122	0	50	1	1	37.299999	191.7	136.89999	0	1	122	milk	35.483871	26.532257	37.983871	122
16431	1	244	0	122	0	56	2	1	39.200001	157.3	97	0	1	122	milk	35.483871	26.532257	37.983871	122
16244	1	244	0	122	0	27	2	1	18.799999	159.7	48	0	1	122	milk	35.483871	26.532257	37.983871	122
30344	1	244	0	122	0	37	1	2	31.700001	166.2	87.699997	0	1	122	milk	35.483871	26.532257	37.983871	122
31374	1	244	0	122	0	50	2	1	25.299999	160.10001	64.800003	0	1	122	milk	35.483871	26.532257	37.983871	122
38914	1	244	0	122	0	20	2	2	33.299999	169.89999	96.199997	0	1	122	milk	35.483871	26.532257	37.983871	122
23254	1	244	0	122	0	56	2	1	26.799999	166.39999	74.300003	0	1	122	milk	35.483871	26.532257	37.983871	122
38023	1	244	0	122	0	28	2	2	39.400002	165.8	108.2	0	1	122	milk	35.483871	26.532257	37.983871	122
27416	1	244	0	122	0	42	1	1	28.700001	168.39999	81.5	0	1	122	milk	35.483871	26.532257	37.983871	122
36474	1	244	0	122	0	53	2	2	37	162.8	98.099998	0	1	122	milk	35.483871	26.532257	37.983871	122
32274	1	244	0	122	0	30	1	2	31.200001	189.89999	112.5	0	1	122	milk	35.483871	26.532257	37.983871	122
27416	1	244	0	122	0	42	1	1	28.700001	168.39999	81.5	0	1	122	milk	35.483871	26.532257	37.983871	122
16244	1	244	0	122	0	27	2	1	18.799999	159.7	48	0	1	122	milk	35.483871	26.532257	37.983871	122
31524	1	244	0	122	0	28	2	1	33.5	161.7	87.699997	0	1	122	milk	35.483871	26.532257	37.983871	122
20059	1	244	0	122	0	44	1	2	34.900002	182.10001	115.6	0	1	122	milk	35.483871	26.532257	37.983871	122
21108	1	244	0	122	0	60	2	1	34.5	162.3	90.900002	0	1	122	milk	35.483871	26.532257	37.983871	122
36657	1	244	0	122	0	50	2	1	30.6	167.60001	86	0	1	122	milk	35.483871	26.532257	37.983871	122
38344	2	488	0	244	0	23	2	2	19.6	170.2	56.799999	0	1	122	milk	35.483871	26.532257	37.983871	122
16431	1	244	0	122	0	56	2	1	39.200001	157.3	97	0	1	122	milk	35.483871	26.532257	37.983871	122
16244	1	244	122	122	61	27	2	1	18.799999	159.7	48	.5	1	122	milk	35.483871	26.532257	37.983871	122
31234	1	244	0	122	0	33	2	1	32.799999	152.7	76.5	0	1	122	milk	35.483871	26.532257	37.983871	122
31234	2	488	0	244	0	33	2	1	32.799999	152.7	76.5	0	1	122	milk	35.483871	26.532257	37.983871	122
31196	1	244	0	122	0	50	1	1	37.299999	191.7	136.89999	0	1	122	milk	35.483871	26.532257	37.983871	122
31196	1	244	0	122	0	50	1	1	37.299999	191.7	136.89999	0	1	122	milk	35.483871	26.532257	37.983871	122
18638	1	244	0	122	0	59	2	1	29.1	164.8	79.099998	0	1	122	milk	35.483871	26.532257	37.983871	122
11404	1	244	0	122	0	49	2	2	32.099998	159.2	81.300003	0	1	122	milk	35.483871	26.532257	37.983871	122
22992	1	244	0	122	0	35	2	1	33.5	154.2	79.599998	0	1	122	milk	35.483871	26.532257	37.983871	122
20059	1	244	0	122	0	44	1	2	34.900002	182.10001	115.6	0	1	122	milk	35.483871	26.532257	37.983871	122
39535	3	732	0	366	0	34	2	1	21.700001	171.5	63.799999	0	1	122	milk	35.483871	26.532257	37.983871	122
38023	1	244	0	122	0	28	2	2	39.400002	165.8	108.2	0	1	122	milk	35.483871	26.532257	37.983871	122
38344	1	244	0	122	0	23	2	2	19.6	170.2	56.799999	0	1	122	milk	35.483871	26.532257	37.983871	122
34734	1	244	0	122	0	32	2	2	32.900002	160	84.199997	0	1	122	milk	35.483871	26.532257	37.983871	122
21108	1	244	0	122	0	60	2	1	34.5	162.3	90.900002	0	1	122	milk	35.483871	26.532257	37.983871	122
39123	2	488	0	244	0	42	2	1	36.299999	163.39999	96.800003	0	1	122	milk	35.483871	26.532257	37.983871	122
18638	3	732	0	366	0	59	2	1	29.1	164.8	79.099998	0	1	122	milk	35.483871	26.532257	37.983871	122
38344	1.3	317.2	0	158.6	0	23	2	2	19.6	170.2	56.799999	0	1	122	milk	35.483871	26.532257	37.983871	122
23254	1	244	0	122	0	56	2	1	26.799999	166.39999	74.300003	0	1	122	milk	35.483871	26.532257	37.983871	122
36657	1	244	0	122	0	50	2	1	30.6	167.60001	86	0	1	122	milk	35.483871	26.532257	37.983871	122
27416	1	244	0	122	0	42	1	1	28.700001	168.39999	81.5	0	1	122	milk	35.483871	26.532257	37.983871	122
39535	1	244	0	122	0	34	2	1	21.700001	171.5	63.799999	0	1	122	milk	35.483871	26.532257	37.983871	122
36744	1	244	0	122	0	40	2	1	27.1	165.5	74.300003	0	1	122	milk	35.483871	26.532257	37.983871	122
34944	1	244	0	122	0	21	2	1	37.400002	165	101.8	0	1	122	milk	35.483871	26.532257	37.983871	122
38344	1	244	0	122	0	23	2	2	19.6	170.2	56.799999	0	1	122	milk	35.483871	26.532257	37.983871	122
31196	1	244	0	122	0	50	1	1	37.299999	191.7	136.89999	0	1	122	milk	35.483871	26.532257	37.983871	122
36657	1	244	0	122	0	50	2	1	30.6	167.60001	86	0	1	122	milk	35.483871	26.532257	37.983871	122
1475	1	244	0	122	0	60	2	1	35.700001	168	100.8	0	1	122	milk	35.483871	26.532257	37.983871	122
18638	1	244	0	122	0	59	2	1	29.1	164.8	79.099998	0	1	122	milk	35.483871	26.532257	37.983871	122
30344	1	244	0	122	0	37	1	2	31.700001	166.2	87.699997	0	1	122	milk	35.483871	26.532257	37.983871	122
21108	2	488	0	244	0	60	2	1	34.5	162.3	90.900002	0	1	122	milk	35.483871	26.532257	37.983871	122
18638	1	244	0	122	0	59	2	1	29.1	164.8	79.099998	0	1	122	milk	35.483871	26.532257	37.983871	122
30344	5	1220	0	610	0	37	1	2	31.700001	166.2	87.699997	0	1	122	milk	35.483871	26.532257	37.983871	122
31374	1	244	0	122	0	50	2	1	25.299999	160.10001	64.800003	0	1	122	milk	35.483871	26.532257	37.983871	122
36693	1	244	0	122	0	55	2	1	34.900002	172	103.3	0	1	122	milk	35.483871	26.532257	37.983871	122
31196	1	244	0	122	0	50	1	1	37.299999	191.7	136.89999	0	1	122	milk	35.483871	26.532257	37.983871	122
26282	1	244	0	122	0	26	2	2	32.099998	168	90.699997	0	1	122	milk	35.483871	26.532257	37.983871	122
35109	1.5	375	0	285	0	51	2	1	31	156.7	76	0	1	190	milk	23.571428	15.714286	58.928574	190
31196	2	500	0	380	0	50	1	1	37.299999	191.7	136.89999	0	1	190	milk	23.571428	15.714286	58.928574	190
39535	2	374	0	302.94	0	34	2	1	21.700001	171.5	63.799999	0	0	151.47	veg	20.882957	12.44739	57.043076	151.47
31234	1	187	0	151.47	0	33	2	1	32.799999	152.7	76.5	0	0	151.47	veg	20.882957	12.44739	57.043076	151.47
36898	2	374	0	302.94	0	51	2	2	30.5	164.39999	82.300003	0	0	151.47	veg	20.882957	12.44739	57.043076	151.47
22992	1	58	0	131.66	0	35	2	1	33.5	154.2	79.599998	0	0	131.66	grain	6.3546867	15.16032	75.49395	131.66
20597	1	58	0	131.66	0	60	2	1	28.6	157.89999	71.300003	0	0	131.66	grain	6.3546867	15.16032	75.49395	131.66
20597	1	58	0	131.66	0	60	2	1	28.6	157.89999	71.300003	0	0	131.66	grain	6.3546867	15.16032	75.49395	131.66
20597	1	58	0	131.66	0	60	2	1	28.6	157.89999	71.300003	0	0	131.66	grain	6.3546867	15.16032	75.49395	131.66
1475	1	113	0	313.01	0	60	2	1	35.700001	168	100.8	0	0	313.01001	grain	20.694645	7.9594793	69.464546	313.01001
16582	1	113	0	313.01	0	65	2	1	30.799999	157.3	76.099998	0	0	313.01001	grain	20.694645	7.9594793	69.464546	313.01001
1475	1	113	56.5	313.01	156.505	60	2	1	35.700001	168	100.8	.5	0	313.01001	grain	20.694645	7.9594793	69.464546	313.01001
1475	1	113	0	313.01	0	60	2	1	35.700001	168	100.8	0	0	313.01001	grain	20.694645	7.9594793	69.464546	313.01001
39535	1	113	0	313.01	0	34	2	1	21.700001	171.5	63.799999	0	0	313.01001	grain	20.694645	7.9594793	69.464546	313.01001
34434	10	40	0	11.2	0	28	2	2	36.700001	160.39999	94.5	0	0	1.12	veg	10.822692	22.608332	55.055473	1.12
33364	0	0	0	0	0	37	2	1	37.599998	150.7	85.5		0		veg	10.822692	22.608332	55.055473
38023	1	195	97.5	508.95	254.475	28	2	2	39.400002	165.8	108.2	.5	0	508.95001	grain	52.711643	17.872173	27.537277	508.95001
23254	2	390	195	1017.9	508.95	56	2	1	26.799999	166.39999	74.300003	.5	0	508.95001	grain	52.711643	17.872173	27.537277	508.95001
23254	1	195	0	508.95	0	56	2	1	26.799999	166.39999	74.300003	0	0	508.95001	grain	52.711643	17.872173	27.537277	508.95001
31374	.5	97.5	0	254.475	0	50	2	1	25.299999	160.10001	64.800003	0	0	508.95001	grain	52.711643	17.872173	27.537277	508.95001
11404	1	106	0	330.72	0	49	2	2	32.099998	159.2	81.300003	0	0	330.72	grain	48.282337	9.8527718	40.425156	330.72
8412	1	106	0	330.72	0	30	2	2	32	172.2	94.900002	0	0	330.72	grain	48.282337	9.8527718	40.425156	330.72
31196	2	28	0	172.76	0	50	1	1	37.299999	191.7	136.89999	0	0	86.379997	legume	74.387138	10.060266	12.851448	86.379997
14006	2	28	0	172.76	0	53	2	1	30.299999	163.5	81.099998	0	0	86.379997	legume	74.387138	10.060266	12.851448	86.379997
8894	1	14	0	86.38	0	50	2	1	28.299999	157.8	70.5	0	0	86.379997	legume	74.387138	10.060266	12.851448	86.379997
38023	1	14	0	86.38	0	28	2	2	39.400002	165.8	108.2	0	0	86.379997	legume	74.387138	10.060266	12.851448	86.379997
23254	1.5	21	0	129.57	0	56	2	1	26.799999	166.39999	74.300003	0	0	86.379997	legume	74.387138	10.060266	12.851448	86.379997
16244	1	14	0	86.38	0	27	2	1	18.799999	159.7	48	0	0	86.379997	legume	74.387138	10.060266	12.851448	86.379997
36657	2	308	0	360.36	0	50	2	1	30.6	167.60001	86	0	0	180.17999	grain	32.510555	7.6648264	56.901592	180.17999
14006	1	154	0	180.18	0	53	2	1	30.299999	163.5	81.099998	0	0	180.17999	grain	32.510555	7.6648264	56.901592	180.17999
33424	1	154	0	180.18	0	41	1	1	21.5	169.7	61.900002	0	0	180.17999	grain	32.510555	7.6648264	56.901592	180.17999
36657	2	308	0	360.36	0	50	2	1	30.6	167.60001	86	0	0	180.17999	grain	32.510555	7.6648264	56.901592	180.17999
36657	2	308	0	360.36	0	50	2	1	30.6	167.60001	86	0	0	180.17999	grain	32.510555	7.6648264	56.901592	180.17999
36657	2	308	0	360.36	0	50	2	1	30.6	167.60001	86	0	0	180.17999	grain	32.510555	7.6648264	56.901592	180.17999
11404	1	154	0	180.18	0	49	2	2	32.099998	159.2	81.300003	0	0	180.17999	grain	32.510555	7.6648264	56.901592	180.17999
33424	1	154	0	180.18	0	41	1	1	21.5	169.7	61.900002	0	0	180.17999	grain	32.510555	7.6648264	56.901592	180.17999
36657	2	308	77	360.36	90.09	50	2	1	30.6	167.60001	86	.25	0	180.17999	grain	32.510555	7.6648264	56.901592	180.17999
8412	1	154	0	180.18	0	30	2	2	32	172.2	94.900002	0	0	180.17999	grain	32.510555	7.6648264	56.901592	180.17999
36657	0	0	0	0	0	50	2	1	30.6	167.60001	86		0		grain	13.621465	15.721743	65.800652
26282	1	234	0	145.08	0	26	2	2	32.099998	168	90.699997	0	0	145.08	grain	13.621465	15.721743	65.800652	145.08
23254	7	84	0	34.44	0	56	2	1	26.799999	166.39999	74.300003	0	0	4.9200001	veg	41.47683	14.218381	34.878239	4.9200001
20597	2	184	0	345.92	0	60	2	1	28.6	157.89999	71.300003	0	0	172.96001	veg	63.033909	5.2575808	29.059341	172.96001
8894	.5	46	0	86.48	0	50	2	1	28.299999	157.8	70.5	0	0	172.96001	veg	63.033909	5.2575808	29.059341	172.96001
11404	1.5	138	0	259.44	0	49	2	2	32.099998	159.2	81.300003	0	0	172.96001	veg	63.033909	5.2575808	29.059341	172.96001
34434	1	14.75	0	15.4875	0	28	2	2	36.700001	160.39999	94.5	0	0	15.4875	veg	71.319832	2.9903493	20.592632	15.4875
18638	1	14.75	7.375	15.4875	7.74375	59	2	1	29.1	164.8	79.099998	.5	0	15.4875	veg	71.319832	2.9903493	20.592632	15.4875
16244	8	27.2	0	39.44	0	27	2	1	18.799999	159.7	48	0	0	4.9299998	veg	83.790771	2.5606604	9.5465393	4.9299998
30193	.2	13.2	0	43.428	0	24	2	2	30.1	164.10001	81.099998	0	0	217.14	veg	51.959854	8.2340622	38.953445	217.14
36474	2	132	0	434.28	0	53	2	2	37	162.8	98.099998	0	0	217.14	veg	51.959854	8.2340622	38.953445	217.14
11404	1	66	0	217.14	0	49	2	2	32.099998	159.2	81.300003	0	0	217.14	veg	51.959854	8.2340622	38.953445	217.14
36693	.3	19.8	0	65.142	0	55	2	1	34.900002	172	103.3	0	0	217.14	veg	51.959854	8.2340622	38.953445	217.14
11404	.2	13.2	0	43.428	0	49	2	2	32.099998	159.2	81.300003	0	0	217.14	veg	51.959854	8.2340622	38.953445	217.14
31374	2	132	0	434.28	0	50	2	1	25.299999	160.10001	64.800003	0	0	217.14	veg	51.959854	8.2340622	38.953445	217.14
27416	1	14	0	5.88	0	42	1	1	28.700001	168.39999	81.5	0	0	5.8800001	veg	1.4782462	7.7271962	84.915169	5.8800001
33314	2	28	0	11.76	0	44	2	1	28.5	159.5	72.5	0	0	5.8800001	veg	1.4782462	7.7271962	84.915169	5.8800001
34434	1	14	0	5.88	0	28	2	2	36.700001	160.39999	94.5	0	0	5.8800001	veg	1.4782462	7.7271962	84.915169	5.8800001
34434	1	14	0	5.88	0	28	2	2	36.700001	160.39999	94.5	0	0	5.8800001	veg	1.4782462	7.7271962	84.915169	5.8800001
33364	1	14	0	5.88	0	37	2	1	37.599998	150.7	85.5	0	0	5.8800001	veg	1.4782462	7.7271962	84.915169	5.8800001
31524	1	14	0	5.88	0	28	2	1	33.5	161.7	87.699997	0	0	5.8800001	veg	1.4782462	7.7271962	84.915169	5.8800001
15765	1	14	0	5.88	0	48	2	2	30.6	156.89999	75.300003	0	0	5.8800001	veg	1.4782462	7.7271962	84.915169	5.8800001
1928	1	124	0	52.08	0	47	2	2	29.700001	158.60001	74.699997	0	1	52.080002	fruit	2.8418529	5.443809	90.791664	52.080002
34734	2	248	0	104.16	0	32	2	2	32.900002	160	84.199997	0	1	52.080002	fruit	2.8418529	5.443809	90.791664	52.080002
14006	1	124	0	52.08	0	53	2	1	30.299999	163.5	81.099998	0	1	52.080002	fruit	2.8418529	5.443809	90.791664	52.080002
1928	1	124	0	52.08	0	47	2	2	29.700001	158.60001	74.699997	0	1	52.080002	fruit	2.8418529	5.443809	90.791664	52.080002
14006	1	124	0	52.08	0	53	2	1	30.299999	163.5	81.099998	0	1	52.080002	fruit	2.8418529	5.443809	90.791664	52.080002
37597	1	124	0	52.08	0	27	2	1	34.5	156.7	84.699997	0	1	52.080002	fruit	2.8418529	5.443809	90.791664	52.080002
14006	1	124	0	52.08	0	53	2	1	30.299999	163.5	81.099998	0	1	52.080002	fruit	2.8418529	5.443809	90.791664	52.080002
30344	2	248	0	104.16	0	37	1	2	31.700001	166.2	87.699997	0	1	52.080002	fruit	2.8418529	5.443809	90.791664	52.080002
31374	3	372	0	156.24	0	50	2	1	25.299999	160.10001	64.800003	0	1	52.080002	fruit	2.8418529	5.443809	90.791664	52.080002
38914	2	248	0	104.16	0	20	2	2	33.299999	169.89999	96.199997	0	1	52.080002	fruit	2.8418529	5.443809	90.791664	52.080002
36657	2	248	0	104.16	0	50	2	1	30.6	167.60001	86	0	1	52.080002	fruit	2.8418529	5.443809	90.791664	52.080002
36744	2	248	0	104.16	0	40	2	1	27.1	165.5	74.300003	0	1	52.080002	fruit	2.8418529	5.443809	90.791664	52.080002
38914	4	496	0	208.32	0	20	2	2	33.299999	169.89999	96.199997	0	1	52.080002	fruit	2.8418529	5.443809	90.791664	52.080002
15765	3	372	0	156.24	0	48	2	2	30.6	156.89999	75.300003	0	1	52.080002	fruit	2.8418529	5.443809	90.791664	52.080002
14926	4	496	0	208.32	0	35	2	1	33.799999	163	89.900002	0	1	52.080002	fruit	2.8418529	5.443809	90.791664	52.080002
14006	.5	62	0	26.04	0	53	2	1	30.299999	163.5	81.099998	0	1	52.080002	fruit	2.8418529	5.443809	90.791664	52.080002
36267	3	372	0	156.24	0	21	2	2	35.900002	155.2	86.400002	0	1	52.080002	fruit	2.8418529	5.443809	90.791664	52.080002
14006	1	124	0	52.08	0	53	2	1	30.299999	163.5	81.099998	0	1	52.080002	fruit	2.8418529	5.443809	90.791664	52.080002
14006	1	124	0	52.08	0	53	2	1	30.299999	163.5	81.099998	0	1	52.080002	fruit	2.8418529	5.443809	90.791664	52.080002
36267	1	124	0	52.08	0	21	2	2	35.900002	155.2	86.400002	0	1	52.080002	fruit	2.8418529	5.443809	90.791664	52.080002
18638	2	248	0	104.16	0	59	2	1	29.1	164.8	79.099998	0	1	52.080002	fruit	2.8418529	5.443809	90.791664	52.080002
36657	2	248	0	104.16	0	50	2	1	30.6	167.60001	86	0	1	52.080002	fruit	2.8418529	5.443809	90.791664	52.080002
31196	1.5	186	0	78.12000000000001	0	50	1	1	37.299999	191.7	136.89999	0	1	52.080002	fruit	2.8418529	5.443809	90.791664	52.080002
36744	2	248	0	104.16	0	40	2	1	27.1	165.5	74.300003	0	1	52.080002	fruit	2.8418529	5.443809	90.791664	52.080002
36744	2	248	0	104.16	0	40	2	1	27.1	165.5	74.300003	0	1	52.080002	fruit	2.8418529	5.443809	90.791664	52.080002
34734	2	248	0	104.16	0	32	2	2	32.900002	160	84.199997	0	1	52.080002	fruit	2.8418529	5.443809	90.791664	52.080002
35385	3	372	0	156.24	0	50	2	2	37.5	167.7	105.5	0	1	52.080002	fruit	2.8418529	5.443809	90.791664	52.080002
34434	1	124	0	52.08	0	28	2	2	36.700001	160.39999	94.5	0	1	52.080002	fruit	2.8418529	5.443809	90.791664	52.080002
31196	4	496	0	208.32	0	50	1	1	37.299999	191.7	136.89999	0	1	52.080002	fruit	2.8418529	5.443809	90.791664	52.080002
36744	1	124	0	52.08	0	40	2	1	27.1	165.5	74.300003	0	1	52.080002	fruit	2.8418529	5.443809	90.791664	52.080002
31196	1	124	0	52.08	0	50	1	1	37.299999	191.7	136.89999	0	1	52.080002	fruit	2.8418529	5.443809	90.791664	52.080002
31374	3	372	372	156.24	156.24	50	2	1	25.299999	160.10001	64.800003	1	1	52.080002	fruit	2.8418529	5.443809	90.791664	52.080002
31196	2	248	0	104.16	0	50	1	1	37.299999	191.7	136.89999	0	1	52.080002	fruit	2.8418529	5.443809	90.791664	52.080002
8412	1	131	0	61.57	0	30	2	2	32	172.2	94.900002	0	0	61.57	fruit	1.8651972	6.641232	83.015404	61.57
35109	1	131	0	61.57	0	51	2	1	31	156.7	76	0	0	61.57	fruit	1.8651972	6.641232	83.015404	61.57
35109	1	131	0	61.57	0	51	2	1	31	156.7	76	0	0	61.57	fruit	1.8651972	6.641232	83.015404	61.57
14006	1	131	0	61.57	0	53	2	1	30.299999	163.5	81.099998	0	0	61.57	fruit	1.8651972	6.641232	83.015404	61.57
16431	1	131	0	61.57	0	56	2	1	39.200001	157.3	97	0	0	61.57	fruit	1.8651972	6.641232	83.015404	61.57
35109	1	131	0	61.57	0	51	2	1	31	156.7	76	0	0	61.57	fruit	1.8651972	6.641232	83.015404	61.57
35109	1	131	0	61.57	0	51	2	1	31	156.7	76	0	0	61.57	fruit	1.8651972	6.641232	83.015404	61.57
16431	1	131	0	61.57	0	56	2	1	39.200001	157.3	97	0	0	61.57	fruit	1.8651972	6.641232	83.015404	61.57
16431	2	262	0	123.14	0	56	2	1	39.200001	157.3	97	0	0	61.57	fruit	1.8651972	6.641232	83.015404	61.57
38344	12	312	0	664.56	0	23	2	2	19.6	170.2	56.799999	0	0	55.380001	meat	54.234241	17.862608	27.42503	55.380001
31524	12	312	0	664.56	0	28	2	1	33.5	161.7	87.699997	0	0	55.380001	meat	54.234241	17.862608	27.42503	55.380001
31196	2	80	0	180	0	50	1	1	37.299999	191.7	136.89999	0	0	90	grain	19.886702	9.3191595	68.696014	90
33904	2	80	0	180	0	48	2	1	26.4	163.7	70.699997	0	0	90	grain	19.886702	9.3191595	68.696014	90
33904	3	120	0	270	0	48	2	1	26.4	163.7	70.699997	0	0	90	grain	19.886702	9.3191595	68.696014	90
34434	4	160	0	360	0	28	2	2	36.700001	160.39999	94.5	0	0	90	grain	19.886702	9.3191595	68.696014	90
16582	1	98	0	38.22	0	65	2	1	30.799999	157.3	76.099998	0	0	38.220001	fruit	4.680851	7.7446809	81.19149	38.220001
20597	1	16	0	94.08	0	60	2	1	28.6	157.89999	71.300003	0	0	94.080002	legume	69.938431	15.828854	12.340071	94.080002
36693	1	16	0	94.08	0	55	2	1	34.900002	172	103.3	0	0	94.080002	legume	69.938431	15.828854	12.340071	94.080002
20597	1	16	0	94.08	0	60	2	1	28.6	157.89999	71.300003	0	0	94.080002	legume	69.938431	15.828854	12.340071	94.080002
39535	1	16	0	94.08	0	34	2	1	21.700001	171.5	63.799999	0	0	94.080002	legume	69.938431	15.828854	12.340071	94.080002
22992	1	16	0	94.08	0	35	2	1	33.5	154.2	79.599998	0	0	94.080002	legume	69.938431	15.828854	12.340071	94.080002
16244	4	64	0	376.32	0	27	2	1	18.799999	159.7	48	0	0	94.080002	legume	69.938431	15.828854	12.340071	94.080002
27416	1	16	0	94.08	0	42	1	1	28.700001	168.39999	81.5	0	0	94.080002	legume	69.938431	15.828854	12.340071	94.080002
39535	1	16	0	94.08	0	34	2	1	21.700001	171.5	63.799999	0	0	94.080002	legume	69.938431	15.828854	12.340071	94.080002
27416	2	32	0	188.16	0	42	1	1	28.700001	168.39999	81.5	0	0	94.080002	legume	69.938431	15.828854	12.340071	94.080002
36693	1.5	24	0	141.12	0	55	2	1	34.900002	172	103.3	0	0	94.080002	legume	69.938431	15.828854	12.340071	94.080002
36693	1	16	0	94.08	0	55	2	1	34.900002	172	103.3	0	0	94.080002	legume	69.938431	15.828854	12.340071	94.080002
20597	1	16	0	94.08	0	60	2	1	28.6	157.89999	71.300003	0	0	94.080002	legume	69.938431	15.828854	12.340071	94.080002
22992	1	16	0	94.08	0	35	2	1	33.5	154.2	79.599998	0	0	94.080002	legume	69.938431	15.828854	12.340071	94.080002
36693	1.5	24	0	141.12	0	55	2	1	34.900002	172	103.3	0	0	94.080002	legume	69.938431	15.828854	12.340071	94.080002
36693	1.5	24	0	141.12	0	55	2	1	34.900002	172	103.3	0	0	94.080002	legume	69.938431	15.828854	12.340071	94.080002
33424	2	186	0	654.72	0	41	1	1	21.5	169.7	61.900002	0	0	327.35999	legume	36.698647	12.10205	49.509377	327.35999
33424	2	186	0	654.72	0	41	1	1	21.5	169.7	61.900002	0	0	327.35999	legume	36.698647	12.10205	49.509377	327.35999
8894	1	93	0	327.36	0	50	2	1	28.299999	157.8	70.5	0	0	327.35999	legume	36.698647	12.10205	49.509377	327.35999
36744	1	93	23.25	327.36	81.84	40	2	1	27.1	165.5	74.300003	.25	0	327.35999	legume	36.698647	12.10205	49.509377	327.35999
18638	1	93	0	327.36	0	59	2	1	29.1	164.8	79.099998	0	0	327.35999	legume	36.698647	12.10205	49.509377	327.35999
34434	1	93	0	327.36	0	28	2	2	36.700001	160.39999	94.5	0	0	327.35999	legume	36.698647	12.10205	49.509377	327.35999
34734	1	175	0	150.5	0	32	2	2	32.900002	160	84.199997	0	0	150.5	veg	22.538731	17.94936	51.182739	150.5
16244	1	175	0	150.5	0	27	2	1	18.799999	159.7	48	0	0	150.5	veg	22.538731	17.94936	51.182739	150.5
34734	2	350	0	301	0	32	2	2	32.900002	160	84.199997	0	0	150.5	veg	22.538731	17.94936	51.182739	150.5
33364	.25	43.75	0	37.625	0	37	2	1	37.599998	150.7	85.5	0	0	150.5	veg	22.538731	17.94936	51.182739	150.5
16244	1	175	0	150.5	0	27	2	1	18.799999	159.7	48	0	0	150.5	veg	22.538731	17.94936	51.182739	150.5
34434	1	10	0	2	0	28	2	2	36.700001	160.39999	94.5	0	0	2	veg	5.5621653	12.790007	69.006546	2
33364	4	40	0	8	0	37	2	1	37.599998	150.7	85.5	0	0	2	veg	5.5621653	12.790007	69.006546	2
36267	2	25.5	0	118.83	0	21	2	2	35.900002	155.2	86.400002	0	0	59.415001	meat	77.900063	17.889166	3.5514612	59.415001
39535	2	25.5	0	118.83	0	34	2	1	21.700001	171.5	63.799999	0	0	59.415001	meat	77.900063	17.889166	3.5514612	59.415001
33424	1	12.75	0	59.415	0	41	1	1	21.5	169.7	61.900002	0	0	59.415001	meat	77.900063	17.889166	3.5514612	59.415001
33424	2	25.5	0	118.83	0	41	1	1	21.5	169.7	61.900002	0	0	59.415001	meat	77.900063	17.889166	3.5514612	59.415001
30193	1	118	0	59	0	24	2	2	30.1	164.10001	81.099998	0	0	59	veg	43.621223	6.2799888	45.865086	59
36898	1	120	0	369.6	0	51	2	2	30.5	164.39999	82.300003	0	0	369.60001	grain	43.634636	3.8819478	51.712173	369.60001
18638	1	137	0	331.54	0	59	2	1	29.1	164.8	79.099998	0	0	331.54001	grain	32.966145	2.9321239	63.210754	331.54001
18638	1	137	0	331.54	0	59	2	1	29.1	164.8	79.099998	0	0	331.54001	grain	32.966145	2.9321239	63.210754	331.54001
36267	1	150	0	355.5	0	21	2	2	35.900002	155.2	86.400002	0	0	355.5	grain	39.737274	3.1198685	55.829227	355.5
23254	1	115	0	303.6	0	56	2	1	26.799999	166.39999	74.300003	0	0	303.60001	grain	40.911339	7.313385	50.684811	303.60001
32274	1	114	0	456	0	30	1	2	31.200001	189.89999	112.5	0	0	456	grain	39.266762	3.8591413	55.185722	456
32274	1	114	0	456	0	30	1	2	31.200001	189.89999	112.5	0	0	456	grain	39.266762	3.8591413	55.185722	456
39535	4	396	0	1219.68	0	34	2	1	21.700001	171.5	63.799999	0	0	304.92001	grain	37.143906	14.897287	46.848045	304.92001
21108	3	297	198	914.76	609.84	60	2	1	34.5	162.3	90.900002	.66666669	0	304.92001	grain	37.143906	14.897287	46.848045	304.92001
38344	3	297	0	914.76	0	23	2	2	19.6	170.2	56.799999	0	0	304.92001	grain	37.143906	14.897287	46.848045	304.92001
33904	2	198	0	609.84	0	48	2	1	26.4	163.7	70.699997	0	0	304.92001	grain	37.143906	14.897287	46.848045	304.92001
33904	2	198	0	609.84	0	48	2	1	26.4	163.7	70.699997	0	0	304.92001	grain	37.143906	14.897287	46.848045	304.92001
23254	2	198	0	609.84	0	56	2	1	26.799999	166.39999	74.300003	0	0	304.92001	grain	37.143906	14.897287	46.848045	304.92001
16244	1	99	0	304.92	0	27	2	1	18.799999	159.7	48	0	0	304.92001	grain	37.143906	14.897287	46.848045	304.92001
23254	1	99	0	304.92	0	56	2	1	26.799999	166.39999	74.300003	0	0	304.92001	grain	37.143906	14.897287	46.848045	304.92001
32274	4	396	0	1219.68	0	30	1	2	31.200001	189.89999	112.5	0	0	304.92001	grain	37.143906	14.897287	46.848045	304.92001
36267	4	396	0	1219.68	0	21	2	2	35.900002	155.2	86.400002	0	0	304.92001	grain	37.143906	14.897287	46.848045	304.92001
39535	2	198	0	609.84	0	34	2	1	21.700001	171.5	63.799999	0	0	304.92001	grain	37.143906	14.897287	46.848045	304.92001
23254	3	297	0	914.76	0	56	2	1	26.799999	166.39999	74.300003	0	0	304.92001	grain	37.143906	14.897287	46.848045	304.92001
39535	1	99	0	304.92	0	34	2	1	21.700001	171.5	63.799999	0	0	304.92001	grain	37.143906	14.897287	46.848045	304.92001
8412	2	198	0	609.84	0	30	2	2	32	172.2	94.900002	0	0	304.92001	grain	37.143906	14.897287	46.848045	304.92001
1928	4	396	0	1219.68	0	47	2	2	29.700001	158.60001	74.699997	0	0	304.92001	grain	37.143906	14.897287	46.848045	304.92001
1928	3	297	0	914.76	0	47	2	2	29.700001	158.60001	74.699997	0	0	304.92001	grain	37.143906	14.897287	46.848045	304.92001
8412	2	198	0	609.84	0	30	2	2	32	172.2	94.900002	0	0	304.92001	grain	37.143906	14.897287	46.848045	304.92001
1928	3	297	0	914.76	0	47	2	2	29.700001	158.60001	74.699997	0	0	304.92001	grain	37.143906	14.897287	46.848045	304.92001
39535	3	297	0	914.76	0	34	2	1	21.700001	171.5	63.799999	0	0	304.92001	grain	37.143906	14.897287	46.848045	304.92001
16431	2	198	0	609.84	0	56	2	1	39.200001	157.3	97	0	0	304.92001	grain	37.143906	14.897287	46.848045	304.92001
1928	4	396	198	1219.68	609.84	47	2	2	29.700001	158.60001	74.699997	.5	0	304.92001	grain	37.143906	14.897287	46.848045	304.92001
33904	2	198	0	609.84	0	48	2	1	26.4	163.7	70.699997	0	0	304.92001	grain	37.143906	14.897287	46.848045	304.92001
36657	2	198	0	609.84	0	50	2	1	30.6	167.60001	86	0	0	304.92001	grain	37.143906	14.897287	46.848045	304.92001
20059	3	297	0	914.76	0	44	1	2	34.900002	182.10001	115.6	0	0	304.92001	grain	37.143906	14.897287	46.848045	304.92001
38344	1	99	0	304.92	0	23	2	2	19.6	170.2	56.799999	0	0	304.92001	grain	37.143906	14.897287	46.848045	304.92001
38914	3	297	49.5	914.76	152.46	20	2	2	33.299999	169.89999	96.199997	.16666667	0	304.92001	grain	37.143906	14.897287	46.848045	304.92001
31234	1	99	0	304.92	0	33	2	1	32.799999	152.7	76.5	0	0	304.92001	grain	37.143906	14.897287	46.848045	304.92001
38023	2	198	99	609.84	304.92	28	2	2	39.400002	165.8	108.2	.5	0	304.92001	grain	37.143906	14.897287	46.848045	304.92001
34944	2	198	0	609.84	0	21	2	1	37.400002	165	101.8	0	0	304.92001	grain	37.143906	14.897287	46.848045	304.92001
16431	1	99	0	304.92	0	56	2	1	39.200001	157.3	97	0	0	304.92001	grain	37.143906	14.897287	46.848045	304.92001
16431	2	198	0	609.84	0	56	2	1	39.200001	157.3	97	0	0	304.92001	grain	37.143906	14.897287	46.848045	304.92001
33904	1	99	0	304.92	0	48	2	1	26.4	163.7	70.699997	0	0	304.92001	grain	37.143906	14.897287	46.848045	304.92001
20059	7	91	0	442.26	0	44	1	2	34.900002	182.10001	115.6	0	0	63.18	grain	47.528763	7.1059628	41.499134	63.18
38344	1	13	0	63.18	0	23	2	2	19.6	170.2	56.799999	0	0	63.18	grain	47.528763	7.1059628	41.499134	63.18
38344	1	13	0	63.18	0	23	2	2	19.6	170.2	56.799999	0	0	63.18	grain	47.528763	7.1059628	41.499134	63.18
11404	2	26	0	126.36	0	49	2	2	32.099998	159.2	81.300003	0	0	63.18	grain	47.528763	7.1059628	41.499134	63.18
20059	4	52	0	252.72	0	44	1	2	34.900002	182.10001	115.6	0	0	63.18	grain	47.528763	7.1059628	41.499134	63.18
36474	6	78	0	379.08	0	53	2	2	37	162.8	98.099998	0	0	63.18	grain	47.528763	7.1059628	41.499134	63.18
35109	2	24	0	129.84	0	51	2	1	31	156.7	76	0	0	64.919998	meat	70.4953	28.407959	1.0967436	64.919998
1475	2	16	0	86.56	0	60	2	1	35.700001	168	100.8	0	0	43.279999	meat	70.4953	28.407959	1.0967436	43.279999
1475	2	10	0	54.1	0	60	2	1	35.700001	168	100.8	0	0	27.049999	meat	70.4953	28.407959	1.0967436	27.049999
22992	1	12	0	64.92	0	35	2	1	33.5	154.2	79.599998	0	0	64.919998	meat	70.4953	28.407959	1.0967436	64.919998
15765	2	16	0	86.56	0	48	2	2	30.6	156.89999	75.300003	0	0	43.279999	meat	70.4953	28.407959	1.0967436	43.279999
1475	2	10	0	54.1	0	60	2	1	35.700001	168	100.8	0	0	27.049999	meat	70.4953	28.407959	1.0967436	27.049999
1475	2	16	0	86.56	0	60	2	1	35.700001	168	100.8	0	0	43.279999	meat	70.4953	28.407959	1.0967436	43.279999
31234	3	36	0	194.76	0	33	2	1	32.799999	152.7	76.5	0	0	64.919998	meat	70.4953	28.407959	1.0967436	64.919998
35109	1	12	0	64.92	0	51	2	1	31	156.7	76	0	0	64.919998	meat	70.4953	28.407959	1.0967436	64.919998
38023	2	24	0	129.84	0	28	2	2	39.400002	165.8	108.2	0	0	64.919998	meat	70.4953	28.407959	1.0967436	64.919998
31524	1	12	0	64.92	0	28	2	1	33.5	161.7	87.699997	0	0	64.919998	meat	70.4953	28.407959	1.0967436	64.919998
38914	2	24	0	129.84	0	20	2	2	33.299999	169.89999	96.199997	0	0	64.919998	meat	70.4953	28.407959	1.0967436	64.919998
31374	2	24	0	129.84	0	50	2	1	25.299999	160.10001	64.800003	0	0	64.919998	meat	70.4953	28.407959	1.0967436	64.919998
34734	5	60	0	324.6	0	32	2	2	32.900002	160	84.199997	0	0	64.919998	meat	70.4953	28.407959	1.0967436	64.919998
31374	3	36	0	194.76	0	50	2	1	25.299999	160.10001	64.800003	0	0	64.919998	meat	70.4953	28.407959	1.0967436	64.919998
33364	0	0	0	0	0	37	2	1	37.599998	150.7	85.5		0		meat	70.4953	28.407959	1.0967436
14006	1	8	0	43.28	0	53	2	1	30.299999	163.5	81.099998	0	0	43.279999	meat	70.4953	28.407959	1.0967436	43.279999
35109	2	24	0	129.84	0	51	2	1	31	156.7	76	0	0	64.919998	meat	70.4953	28.407959	1.0967436	64.919998
38023	2	10	0	54.1	0	28	2	2	39.400002	165.8	108.2	0	0	27.049999	meat	70.4953	28.407959	1.0967436	27.049999
34434	1	90	0	216	0	28	2	2	36.700001	160.39999	94.5	0	0	216	meat	52.845955	47.154049	0	216
37597	1	90	0	216	0	27	2	1	34.5	156.7	84.699997	0	0	216	meat	52.845955	47.154049	0	216
36898	1	90	0	216	0	51	2	2	30.5	164.39999	82.300003	0	0	216	meat	52.845955	47.154049	0	216
31234	1	155	0	432.45	0	33	2	1	32.799999	152.7	76.5	0	0	432.45001	meat	59.952217	40.047783	0	432.45001
38344	1	155	46.5	432.45	129.735	23	2	2	19.6	170.2	56.799999	.30000001	0	432.45001	meat	59.952217	40.047783	0	432.45001
36898	1	155	0	432.45	0	51	2	2	30.5	164.39999	82.300003	0	0	432.45001	meat	59.952217	40.047783	0	432.45001
32274	2	310	0	864.9	0	30	1	2	31.200001	189.89999	112.5	0	0	432.45001	meat	59.952217	40.047783	0	432.45001
14926	1	240	0	132	0	35	2	1	33.799999	163	89.900002	0	0	132	meat	14.319873	34.73698	45.297558	132
27416	2	56	0	221.76	0	42	1	1	28.700001	168.39999	81.5	0	0	110.88	meat	82.857147	14.337662	2.8051949	110.88
33904	2	56	0	221.76	0	48	2	1	26.4	163.7	70.699997	0	0	110.88	meat	82.857147	14.337662	2.8051949	110.88
36744	3	84	0	332.64	0	40	2	1	27.1	165.5	74.300003	0	0	110.88	meat	82.857147	14.337662	2.8051949	110.88
30344	1	28	0	110.88	0	37	1	2	31.700001	166.2	87.699997	0	0	110.88	meat	82.857147	14.337662	2.8051949	110.88
27416	3	84	0	332.64	0	42	1	1	28.700001	168.39999	81.5	0	0	110.88	meat	82.857147	14.337662	2.8051949	110.88
36474	2	56	0	221.76	0	53	2	2	37	162.8	98.099998	0	0	110.88	meat	82.857147	14.337662	2.8051949	110.88
37597	3.5	98	0	388.08	0	27	2	1	34.5	156.7	84.699997	0	0	110.88	meat	82.857147	14.337662	2.8051949	110.88
18638	6	168	56	665.28	221.76	59	2	1	29.1	164.8	79.099998	.33333334	0	110.88	meat	82.857147	14.337662	2.8051949	110.88
33904	3	84	0	332.64	0	48	2	1	26.4	163.7	70.699997	0	0	110.88	meat	82.857147	14.337662	2.8051949	110.88
30344	1	28	0	110.88	0	37	1	2	31.700001	166.2	87.699997	0	0	110.88	meat	82.857147	14.337662	2.8051949	110.88
33904	2	56	0	221.76	0	48	2	1	26.4	163.7	70.699997	0	0	110.88	meat	82.857147	14.337662	2.8051949	110.88
39123	3	84	0	332.64	0	42	2	1	36.299999	163.39999	96.800003	0	0	110.88	meat	82.857147	14.337662	2.8051949	110.88
34434	1	28	0	110.88	0	28	2	2	36.700001	160.39999	94.5	0	0	110.88	meat	82.857147	14.337662	2.8051949	110.88
27416	2	56	0	221.76	0	42	1	1	28.700001	168.39999	81.5	0	0	110.88	meat	82.857147	14.337662	2.8051949	110.88
33904	3	84	0	332.64	0	48	2	1	26.4	163.7	70.699997	0	0	110.88	meat	82.857147	14.337662	2.8051949	110.88
8412	4	112	0	443.52	0	30	2	2	32	172.2	94.900002	0	0	110.88	meat	82.857147	14.337662	2.8051949	110.88
33904	1	28	0	110.88	0	48	2	1	26.4	163.7	70.699997	0	0	110.88	meat	82.857147	14.337662	2.8051949	110.88
33904	4	112	0	443.52	0	48	2	1	26.4	163.7	70.699997	0	0	110.88	meat	82.857147	14.337662	2.8051949	110.88
36744	3	84	0	332.64	0	40	2	1	27.1	165.5	74.300003	0	0	110.88	meat	82.857147	14.337662	2.8051949	110.88
13767	2	56	14	221.76	55.44	52	2	2	30.799999	156.89999	75.800003	.25	0	110.88	meat	82.857147	14.337662	2.8051949	110.88
34734	2	386	0	524.96	0	32	2	2	32.900002	160	84.199997	0	0	262.48001	veg	44.32695	7.9165473	45.613033	262.48001
36474	1	193	0	262.48	0	53	2	2	37	162.8	98.099998	0	0	262.48001	veg	44.32695	7.9165473	45.613033	262.48001
34734	3	579	0	787.4400000000001	0	32	2	2	32.900002	160	84.199997	0	0	262.48001	veg	44.32695	7.9165473	45.613033	262.48001
18638	1	193	0	262.48	0	59	2	1	29.1	164.8	79.099998	0	0	262.48001	veg	44.32695	7.9165473	45.613033	262.48001
36693	1.3	250.9	0	341.224	0	55	2	1	34.900002	172	103.3	0	0	262.48001	veg	44.32695	7.9165473	45.613033	262.48001
30344	1	193	0	262.48	0	37	1	2	31.700001	166.2	87.699997	0	0	262.48001	veg	44.32695	7.9165473	45.613033	262.48001
11404	1	193	0	262.48	0	49	2	2	32.099998	159.2	81.300003	0	0	262.48001	veg	44.32695	7.9165473	45.613033	262.48001
34734	1	193	0	262.48	0	32	2	2	32.900002	160	84.199997	0	0	262.48001	veg	44.32695	7.9165473	45.613033	262.48001
11404	.5	96.5	0	131.24	0	49	2	2	32.099998	159.2	81.300003	0	0	262.48001	veg	44.32695	7.9165473	45.613033	262.48001
39123	1	193	0	262.48	0	42	2	1	36.299999	163.39999	96.800003	0	0	262.48001	veg	44.32695	7.9165473	45.613033	262.48001
31234	.5	96.5	96.5	131.24	131.24	33	2	1	32.799999	152.7	76.5	1	0	262.48001	veg	44.32695	7.9165473	45.613033	262.48001
33034	1	193	0	262.48	0	18	2	1	22.4	165.60001	61.299999	0	0	262.48001	veg	44.32695	7.9165473	45.613033	262.48001
20059	2	10	0	38	0	44	1	2	34.900002	182.10001	115.6	0	0	19	grain	5.9413056	10.617542	81.900887	19
33314	1	60	12	228	45.6	44	2	1	28.5	159.5	72.5	.2	0	228	grain	5.9413056	10.617542	81.900887	228
8894	.5	21.25	0	51	0	50	2	1	28.299999	157.8	70.5	0	0	102	fruit	1.1867245	3.0945687	90.679382	102
36693	2	400	0	612	0	55	2	1	34.900002	172	103.3	0	0	306	milk	26.461632	13.372919	59.023548	306
23254	1	200	0	306	0	56	2	1	26.799999	166.39999	74.300003	0	0	306	milk	26.461632	13.372919	59.023548	306
31524	2	400	0	612	0	28	2	1	33.5	161.7	87.699997	0	0	306	milk	26.461632	13.372919	59.023548	306
32274	3	339	0	471.21	0	30	1	2	31.200001	189.89999	112.5	0	0	157.07001	milk	25.142857	7.7142859	65.714287	157.07001
18638	1	113	0	157.07	0	59	2	1	29.1	164.8	79.099998	0	0	157.07001	milk	25.142857	7.7142859	65.714287	157.07001
16431	1	225	0	301.5	0	56	2	1	39.200001	157.3	97	0	0	301.5	milk	10.881527	10.623976	77.909157	301.5
8894	8	0	0	0	0	50	2	1	28.299999	157.8	70.5		0	0	grain	52.511734	21.534506	25.142315	0
14926	4	0	0	0	0	35	2	1	33.799999	163	89.900002		0	0	grain	52.511734	21.534506	25.142315	0
38023	2	0	0	0	0	28	2	2	39.400002	165.8	108.2		0	0	grain	52.511734	21.534506	25.142315	0
16244	2	0	0	0	0	27	2	1	18.799999	159.7	48		0	0	grain	52.511734	21.534506	25.142315	0
31196	20	10.4	0	31.096	0	50	1	1	37.299999	191.7	136.89999	0	0	1.5548	fruit	1.1890215	3.607012	93.030357	1.5548
18638	16	30.4	0	15.808	0	59	2	1	29.1	164.8	79.099998	0	0	.98799998	fruit	8.0246906	6.7340069	67.003372	.98799998
31196	1.5	375	0	532.5	0	50	1	1	37.299999	191.7	136.89999	0	0	355	grain	39.527275	19.800304	39.544197	355
31524	1	250	0	355	0	28	2	1	33.5	161.7	87.699997	0	0	355	grain	39.527275	19.800304	39.544197	355
8412	3	750	125	1065	177.5	30	2	2	32	172.2	94.900002	.16666667	0	355	grain	39.527275	19.800304	39.544197	355
36657	1	45	0	231.75	0	50	2	1	30.6	167.60001	86	0	0	231.75	sweets	49.913055	7.6096492	41.139664	231.75
36657	1	45	0	231.75	0	50	2	1	30.6	167.60001	86	0	0	231.75	sweets	49.913055	7.6096492	41.139664	231.75
16244	.5	22.5	0	115.875	0	27	2	1	18.799999	159.7	48	0	0	231.75	sweets	49.913055	7.6096492	41.139664	231.75
36657	2	90	0	463.5	0	50	2	1	30.6	167.60001	86	0	0	231.75	sweets	49.913055	7.6096492	41.139664	231.75
14926	1	253	0	366.85	0	35	2	1	33.799999	163	89.900002	0	0	366.85001	legume	28.92404	15.842232	47.425953	366.85001
36744	1	253	0	366.85	0	40	2	1	27.1	165.5	74.300003	0	0	366.85001	legume	28.92404	15.842232	47.425953	366.85001
35109	1	253	0	366.85	0	51	2	1	31	156.7	76	0	0	366.85001	legume	28.92404	15.842232	47.425953	366.85001
36693	2	506	50.6	733.7000000000001	73.37000000000001	55	2	1	34.900002	172	103.3	.1	0	366.85001	legume	28.92404	15.842232	47.425953	366.85001
31196	2	84	0	92.40000000000001	0	50	1	1	37.299999	191.7	136.89999	0	0	46.200001	grain	26.228909	7.3367572	65.333824	46.200001
30344	1	167	0	183.7	0	37	1	2	31.700001	166.2	87.699997	0	0	183.7	grain	26.228909	7.3367572	65.333824	183.7
36898	1	167	0	183.7	0	51	2	2	30.5	164.39999	82.300003	0	0	183.7	grain	26.228909	7.3367572	65.333824	183.7
30344	1	167	0	183.7	0	37	1	2	31.700001	166.2	87.699997	0	0	183.7	grain	26.228909	7.3367572	65.333824	183.7
30344	1	167	0	183.7	0	37	1	2	31.700001	166.2	87.699997	0	0	183.7	grain	26.228909	7.3367572	65.333824	183.7
37597	1	239	0	389.57	0	27	2	1	34.5	156.7	84.699997	0	0	389.57001	grain	32.419243	25.568459	39.694546	389.57001
11404	1	239	0	389.57	0	49	2	2	32.099998	159.2	81.300003	0	0	389.57001	grain	32.419243	25.568459	39.694546	389.57001
11404	1	239	0	389.57	0	49	2	2	32.099998	159.2	81.300003	0	0	389.57001	grain	32.419243	25.568459	39.694546	389.57001
36898	1	59.75	0	97.99	0	51	2	2	30.5	164.39999	82.300003	0	0	97.989998	grain	23.042601	14.231366	58.851158	97.989998
36898	1	59.75	0	97.99	0	51	2	2	30.5	164.39999	82.300003	0	0	97.989998	grain	23.042601	14.231366	58.851158	97.989998
33034	1.5	358.5	0	587.9400000000001	0	18	2	1	22.4	165.60001	61.299999	0	0	391.95999	grain	23.042601	14.231366	58.851158	391.95999
30344	1.5	358.5	0	587.9400000000001	0	37	1	2	31.700001	166.2	87.699997	0	0	391.95999	grain	23.042601	14.231366	58.851158	391.95999
20059	2	478	0	783.92	0	44	1	2	34.900002	182.10001	115.6	0	0	391.95999	grain	23.042601	14.231366	58.851158	391.95999
36267	1	239	0	391.96	0	21	2	2	35.900002	155.2	86.400002	0	0	391.95999	grain	23.042601	14.231366	58.851158	391.95999
15765	1	239	0	391.96	0	48	2	2	30.6	156.89999	75.300003	0	0	391.95999	grain	23.042601	14.231366	58.851158	391.95999
30344	1	239	0	391.96	0	37	1	2	31.700001	166.2	87.699997	0	0	391.95999	grain	23.042601	14.231366	58.851158	391.95999
8412	1	239	0	391.96	0	30	2	2	32	172.2	94.900002	0	0	391.95999	grain	23.042601	14.231366	58.851158	391.95999
36267	2	478	0	783.92	0	21	2	2	35.900002	155.2	86.400002	0	0	391.95999	grain	23.042601	14.231366	58.851158	391.95999
16244	1	239	0	391.96	0	27	2	1	18.799999	159.7	48	0	0	391.95999	grain	23.042601	14.231366	58.851158	391.95999
34434	2	478	0	783.92	0	28	2	2	36.700001	160.39999	94.5	0	0	391.95999	grain	23.042601	14.231366	58.851158	391.95999
33364	2	412	0	597.4	0	37	2	1	37.599998	150.7	85.5	0	0	298.70001	grain	23.125864	8.3540802	66.583679	298.70001
21108	1	206	0	298.7	0	60	2	1	34.5	162.3	90.900002	0	0	298.70001	grain	23.125864	8.3540802	66.583679	298.70001
8412	.5	103	0	149.35	0	30	2	2	32	172.2	94.900002	0	0	298.70001	grain	23.125864	8.3540802	66.583679	298.70001
21108	1	206	0	298.7	0	60	2	1	34.5	162.3	90.900002	0	0	298.70001	grain	23.125864	8.3540802	66.583679	298.70001
31196	1	206	0	298.7	0	50	1	1	37.299999	191.7	136.89999	0	0	298.70001	grain	23.125864	8.3540802	66.583679	298.70001
32274	1	198	0	334.62	0	30	1	2	31.200001	189.89999	112.5	0	0	334.62	grain	34.161491	14.40516	50.597225	334.62
14926	1	198	0	334.62	0	35	2	1	33.799999	163	89.900002	0	0	334.62	grain	34.161491	14.40516	50.597225	334.62
35109	1	198	0	332.64	0	51	2	1	31	156.7	76	0	0	332.64001	grain	33.093491	15.211513	50.849915	332.64001
36744	1	198	0	332.64	0	40	2	1	27.1	165.5	74.300003	0	0	332.64001	grain	33.093491	15.211513	50.849915	332.64001
26282	2	396	0	665.28	0	26	2	2	32.099998	168	90.699997	0	0	332.64001	grain	33.093491	15.211513	50.849915	332.64001
36657	3	474	0	611.46	0	50	2	1	30.6	167.60001	86	0	0	203.82001	grain	1.963284	8.4778175	88.921471	203.82001
33364	2	316	0	407.64	0	37	2	1	37.599998	150.7	85.5	0	0	203.82001	grain	1.963284	8.4778175	88.921471	203.82001
31524	1	158	0	203.82	0	28	2	1	33.5	161.7	87.699997	0	0	203.82001	grain	1.963284	8.4778175	88.921471	203.82001
38344	2	316	0	407.64	0	23	2	2	19.6	170.2	56.799999	0	0	203.82001	grain	1.963284	8.4778175	88.921471	203.82001
34434	1	158	0	203.82	0	28	2	2	36.700001	160.39999	94.5	0	0	203.82001	grain	1.963284	8.4778175	88.921471	203.82001
34434	.5	79	0	101.91	0	28	2	2	36.700001	160.39999	94.5	0	0	203.82001	grain	1.963284	8.4778175	88.921471	203.82001
33424	3	474	158	611.46	203.82	41	1	1	21.5	169.7	61.900002	.33333334	0	203.82001	grain	1.963284	8.4778175	88.921471	203.82001
31524	1	158	0	203.82	0	28	2	1	33.5	161.7	87.699997	0	0	203.82001	grain	1.963284	8.4778175	88.921471	203.82001
31374	1	158	0	203.82	0	50	2	1	25.299999	160.10001	64.800003	0	0	203.82001	grain	1.963284	8.4778175	88.921471	203.82001
39535	1	158	47.4	203.82	61.146	34	2	1	21.700001	171.5	63.799999	.30000001	0	203.82001	grain	1.963284	8.4778175	88.921471	203.82001
31524	1	158	0	203.82	0	28	2	1	33.5	161.7	87.699997	0	0	203.82001	grain	1.963284	8.4778175	88.921471	203.82001
30193	.5	79	0	101.91	0	24	2	2	30.1	164.10001	81.099998	0	0	203.82001	grain	1.963284	8.4778175	88.921471	203.82001
31374	1.3	205.4	0	264.966	0	50	2	1	25.299999	160.10001	64.800003	0	0	203.82001	grain	1.963284	8.4778175	88.921471	203.82001
1475	1	6	0	29.64	0	60	2	1	35.700001	168	100.8	0	0	29.639999	grain	43.194546	9.1768808	46.708485	29.639999
1475	1	6	0	29.64	0	60	2	1	35.700001	168	100.8	0	0	29.639999	grain	43.194546	9.1768808	46.708485	29.639999
35109	1	6	0	29.64	0	51	2	1	31	156.7	76	0	0	29.639999	grain	43.194546	9.1768808	46.708485	29.639999
8894	1	60	0	226.8	0	50	2	1	28.299999	157.8	70.5	0	0	226.8	grain	34.870846	5.2140789	58.92638	226.8
36657	3	249	0	941.22	0	50	2	1	30.6	167.60001	86	0	0	313.73999	grain	34.870846	5.2140789	58.92638	313.73999
36267	2	120	0	453.6	0	21	2	2	35.900002	155.2	86.400002	0	0	226.8	grain	34.870846	5.2140789	58.92638	226.8
39535	2	120	0	453.6	0	34	2	1	21.700001	171.5	63.799999	0	0	226.8	grain	34.870846	5.2140789	58.92638	226.8
31196	4	240	120	907.2000000000001	453.6	50	1	1	37.299999	191.7	136.89999	.5	0	226.8	grain	34.870846	5.2140789	58.92638	226.8
31524	2	166	0	627.48	0	28	2	1	33.5	161.7	87.699997	0	0	313.73999	grain	34.870846	5.2140789	58.92638	313.73999
16582	1	60	0	226.8	0	65	2	1	30.799999	157.3	76.099998	0	0	226.8	grain	34.870846	5.2140789	58.92638	226.8
16582	1	60	0	226.8	0	65	2	1	30.799999	157.3	76.099998	0	0	226.8	grain	34.870846	5.2140789	58.92638	226.8
36657	3	279	93	943.02	314.34	50	2	1	30.6	167.60001	86	.33333334	0	314.34	grain	25.513861	7.2128983	66.507164	314.34
21108	1	43	0	119.97	0	60	2	1	34.5	162.3	90.900002	0	0	119.97	grain	13.701349	13.663954	71.124474	119.97
33424	1	43	0	119.97	0	41	1	1	21.5	169.7	61.900002	0	0	119.97	grain	13.701349	13.663954	71.124474	119.97
36657	1	28	0	78.12000000000001	0	50	2	1	30.6	167.60001	86	0	0	78.120003	grain	13.701349	13.663954	71.124474	78.120003
30193	1	28	0	78.12000000000001	0	24	2	2	30.1	164.10001	81.099998	0	0	78.120003	grain	13.701349	13.663954	71.124474	78.120003
36693	1	43	0	119.97	0	55	2	1	34.900002	172	103.3	0	0	119.97	grain	13.701349	13.663954	71.124474	119.97
36693	3	129	0	359.91	0	55	2	1	34.900002	172	103.3	0	0	119.97	grain	13.701349	13.663954	71.124474	119.97
23254	1	43	0	119.97	0	56	2	1	26.799999	166.39999	74.300003	0	0	119.97	grain	13.701349	13.663954	71.124474	119.97
38914	1	28	14	78.12000000000001	39.06	20	2	2	33.299999	169.89999	96.199997	.5	0	78.120003	grain	13.701349	13.663954	71.124474	78.120003
36898	2	56	28	156.24	78.12000000000001	51	2	2	30.5	164.39999	82.300003	.5	0	78.120003	grain	13.701349	13.663954	71.124474	78.120003
34734	2	86	0	239.94	0	32	2	2	32.900002	160	84.199997	0	0	119.97	grain	13.701349	13.663954	71.124474	119.97
21108	1	43	21.5	119.97	59.985	60	2	1	34.5	162.3	90.900002	.5	0	119.97	grain	13.701349	13.663954	71.124474	119.97
34734	1	43	0	119.97	0	32	2	2	32.900002	160	84.199997	0	0	119.97	grain	13.701349	13.663954	71.124474	119.97
36657	1	28	8.4	78.12000000000001	23.436	50	2	1	30.6	167.60001	86	.30000001	0	78.120003	grain	13.701349	13.663954	71.124474	78.120003
31196	1	28	0	78.12000000000001	0	50	1	1	37.299999	191.7	136.89999	0	0	78.120003	grain	13.701349	13.663954	71.124474	78.120003
33424	4	113.4	0	283.5	0	41	1	1	21.5	169.7	61.900002	0	0	70.875	meat	73.233795	23.04178	3.7244256	70.875
33424	4	113.4	0	283.5	0	41	1	1	21.5	169.7	61.900002	0	0	70.875	meat	73.233795	23.04178	3.7244256	70.875
36474	2	113.4	0	193.914	0	53	2	2	37	162.8	98.099998	0	0	96.957001	meat	40.475033	58.33252	1.1924462	96.957001
20597	2	113.4	0	132.678	0	60	2	1	28.6	157.89999	71.300003	0	0	66.338997	meat	34.206738	65.793266	0	66.338997
20597	1	56.7	0	66.339	0	60	2	1	28.6	157.89999	71.300003	0	0	66.338997	meat	34.206738	65.793266	0	66.338997
36744	.5	31.125	0	8.403750000000001	0	40	2	1	27.1	165.5	74.300003	0	0	16.807501	veg	3.9320822	17.20286	69.928513	16.807501
18638	1	62.25	0	16.8075	0	59	2	1	29.1	164.8	79.099998	0	0	16.807501	veg	3.9320822	17.20286	69.928513	16.807501
36693	2	124.5	0	33.615	0	55	2	1	34.900002	172	103.3	0	0	16.807501	veg	3.9320822	17.20286	69.928513	16.807501
30344	1	124.5	0	33.615	0	37	1	2	31.700001	166.2	87.699997	0	0	33.615002	veg	3.9320822	17.20286	69.928513	33.615002
23254	2	124.5	62.25	33.615	16.8075	56	2	1	26.799999	166.39999	74.300003	.5	0	16.807501	veg	3.9320822	17.20286	69.928513	16.807501
23254	2	124.5	0	33.615	0	56	2	1	26.799999	166.39999	74.300003	0	0	16.807501	veg	3.9320822	17.20286	69.928513	16.807501
33314	2	124.5	0	33.615	0	44	2	1	28.5	159.5	72.5	0	0	16.807501	veg	3.9320822	17.20286	69.928513	16.807501
8894	1	62.25	0	16.8075	0	50	2	1	28.299999	157.8	70.5	0	0	16.807501	veg	3.9320822	17.20286	69.928513	16.807501
33314	1	62.25	0	16.8075	0	44	2	1	28.5	159.5	72.5	0	0	16.807501	veg	3.9320822	17.20286	69.928513	16.807501
31524	2	249	0	67.23	0	28	2	1	33.5	161.7	87.699997	0	0	33.615002	veg	3.9320822	17.20286	69.928513	33.615002
36693	1	62.25	0	16.8075	0	55	2	1	34.900002	172	103.3	0	0	16.807501	veg	3.9320822	17.20286	69.928513	16.807501
18638	1	62.25	0	16.8075	0	59	2	1	29.1	164.8	79.099998	0	0	16.807501	veg	3.9320822	17.20286	69.928513	16.807501
27416	1	18	0	93.24	0	42	1	1	28.700001	168.39999	81.5	0	0	93.239998	grain	46.576546	4.4935613	46.955109	93.239998
23254	.5	9	0	46.62	0	56	2	1	26.799999	166.39999	74.300003	0	0	93.239998	grain	46.576546	4.4935613	46.955109	93.239998
33904	3	54	0	279.72	0	48	2	1	26.4	163.7	70.699997	0	0	93.239998	grain	46.576546	4.4935613	46.955109	93.239998
30193	2	27	0	150.93	0	24	2	2	30.1	164.10001	81.099998	0	0	75.464996	grain	56.342388	4.1251292	38.744701	75.464996
38023	1	18	0	87.84	0	28	2	2	39.400002	165.8	108.2	0	0	87.839996	grain	40.417767	6.1265254	51.371586	87.839996
38344	1	18	0	87.84	0	23	2	2	19.6	170.2	56.799999	0	0	87.839996	grain	40.417767	6.1265254	51.371586	87.839996
34434	4	72	18	351.36	87.84	28	2	2	36.700001	160.39999	94.5	.25	0	87.839996	grain	40.417767	6.1265254	51.371586	87.839996
33314	1	18	0	87.84	0	44	2	1	28.5	159.5	72.5	0	0	87.839996	grain	40.417767	6.1265254	51.371586	87.839996
34983	1	9	0	43.92	0	28	2	1	22.9	158.3	57.5	0	0	43.919998	grain	40.417767	6.1265254	51.371586	43.919998
31374	3	54	0	263.52	0	50	2	1	25.299999	160.10001	64.800003	0	0	87.839996	grain	40.417767	6.1265254	51.371586	87.839996
18638	1	9	0	43.92	0	59	2	1	29.1	164.8	79.099998	0	0	43.919998	grain	40.417767	6.1265254	51.371586	43.919998
36474	1	18	0	87.84	0	53	2	2	37	162.8	98.099998	0	0	87.839996	grain	40.417767	6.1265254	51.371586	87.839996
23254	2	36	0	175.68	0	56	2	1	26.799999	166.39999	74.300003	0	0	87.839996	grain	40.417767	6.1265254	51.371586	87.839996
36744	.5	4.5	0	21.96	0	40	2	1	27.1	165.5	74.300003	0	0	43.919998	grain	40.417767	6.1265254	51.371586	43.919998
27416	3.5	31.5	0	153.72	0	42	1	1	28.700001	168.39999	81.5	0	0	43.919998	grain	40.417767	6.1265254	51.371586	43.919998
18638	2	36	18	175.68	87.84	59	2	1	29.1	164.8	79.099998	.5	0	87.839996	grain	40.417767	6.1265254	51.371586	87.839996
16244	1	9	0	43.92	0	27	2	1	18.799999	159.7	48	0	0	43.919998	grain	40.417767	6.1265254	51.371586	43.919998
30344	1	18	0	87.84	0	37	1	2	31.700001	166.2	87.699997	0	0	87.839996	grain	40.417767	6.1265254	51.371586	87.839996
20059	2	18	0	87.84	0	44	1	2	34.900002	182.10001	115.6	0	0	43.919998	grain	40.417767	6.1265254	51.371586	43.919998
31524	2	36	0	175.68	0	28	2	1	33.5	161.7	87.699997	0	0	87.839996	grain	40.417767	6.1265254	51.371586	87.839996
33314	1.5	27	0	131.76	0	44	2	1	28.5	159.5	72.5	0	0	87.839996	grain	40.417767	6.1265254	51.371586	87.839996
31196	1	18	0	87.84	0	50	1	1	37.299999	191.7	136.89999	0	0	87.839996	grain	40.417767	6.1265254	51.371586	87.839996
36693	4	72	0	351.36	0	55	2	1	34.900002	172	103.3	0	0	87.839996	grain	40.417767	6.1265254	51.371586	87.839996
16582	1	81.5	0	422.17	0	65	2	1	30.799999	157.3	76.099998	0	0	422.17001	grain	43.916668	5.345633	48.446712	422.17001
34734	1	81.5	0	422.17	0	32	2	2	32.900002	160	84.199997	0	0	422.17001	grain	43.916668	5.345633	48.446712	422.17001
36693	1	81.5	0	422.17	0	55	2	1	34.900002	172	103.3	0	0	422.17001	grain	43.916668	5.345633	48.446712	422.17001
15765	2	40	0	7.2	0	48	2	2	30.6	156.89999	75.300003	0	0	3.5999999	meat	7.5342469	15.068494	67.123291	3.5999999
31524	1	5	0	3.3	0	28	2	1	33.5	161.7	87.699997	0	0	3.3	meat	33.918304	19.581598	38.568314	3.3
33364	2	40.5	0	42.12	0	37	2	1	37.599998	150.7	85.5	0	0	21.059999	meat	14.502422	67.786514	16.71829	21.059999
30344	3	45.5	0	45.42	0	37	1	2	31.700001	166.2	87.699997	0	0	15.14	meat	23.137981	46.346519	26.436478	15.14
21108	1	55	0	7.7	0	60	2	1	34.5	162.3	90.900002	0	0	7.6999998	meat	6.4462118	18.836332	62.159901	7.6999998
33314	1	27.5	0	3.85	0	44	2	1	28.5	159.5	72.5	0	0	3.8499999	meat	6.4462118	18.836332	62.159901	3.8499999
36657	0	0	0	0	0	50	2	1	30.6	167.60001	86		0		meat	33.918304	19.581598	38.568314
31196	4	88	0	49.57	0	50	1	1	37.299999	191.7	136.89999	0	0	12.3925	meat	12.290504	52.653629	31.005585	12.3925
30344	2	32.5	0	7.15	0	37	1	2	31.700001	166.2	87.699997	0	0	3.575	meat	28.657314	19.438877	43.08617	3.575
32274	1	27.5	0	3.85	0	30	1	2	31.200001	189.89999	112.5	0	0	3.8499999	meat	28.657314	19.438877	43.08617	3.8499999
36267	3	85.05	0	88.452	0	21	2	2	35.900002	155.2	86.400002	0	0	29.483999	meat	14.502422	67.786514	16.71829	29.483999
36657	1	55	0	7.7	0	50	2	1	30.6	167.60001	86	0	0	7.6999998	meat	6.4462118	18.836332	62.159901	7.6999998
31374	3	65	0	94.31999999999999	0	50	2	1	25.299999	160.10001	64.800003	0	0	31.440001	meat	55.406071	22.977852	20.344545	31.440001
18638	6	120	0	21.6	0	59	2	1	29.1	164.8	79.099998	0	0	3.5999999	meat	7.5342469	15.068494	67.123291	3.5999999
23254	1	55	0	7.7	0	56	2	1	26.799999	166.39999	74.300003	0	0	7.6999998	meat	6.4462118	18.836332	62.159901	7.6999998
21108	1	65	0	181.35	0	60	2	1	34.5	162.3	90.900002	0	0	181.35001	meat	13.701349	13.663954	71.124474	181.35001
33314	6	115	0	28.1	0	44	2	1	28.5	159.5	72.5	0	0	4.6833334	meat	24.650862	18.609938	47.64534	4.6833334
8894	10	70	0	12.6	0	50	2	1	28.299999	157.8	70.5	0	0	1.26	meat	7.5342469	15.068494	67.123291	1.26
36693	10	200	0	36	0	55	2	1	34.900002	172	103.3	0	0	3.5999999	meat	7.5342469	15.068494	67.123291	3.5999999
22992	1	55	0	7.7	0	35	2	1	33.5	154.2	79.599998	0	0	7.6999998	meat	6.4462118	18.836332	62.159901	7.6999998
36267	3	85.05	0	88.452	0	21	2	2	35.900002	155.2	86.400002	0	0	29.483999	meat	14.502422	67.786514	16.71829	29.483999
27416	1	5	0	3.3	0	42	1	1	28.700001	168.39999	81.5	0	0	3.3	meat	33.918304	19.581598	38.568314	3.3
18638	.5	47	0	131.13	0	59	2	1	29.1	164.8	79.099998	0	0	262.26001	meat	13.701349	13.663954	71.124474	262.26001
33364	1	21	0	79.8	0	37	2	1	37.599998	150.7	85.5	0	0	79.800003	meat	65.432755	28.811382	5.7558575	79.800003
33314	2	47.5	0	7.45	0	44	2	1	28.5	159.5	72.5	0	0	3.7249999	meat	7.044641	16.763985	64.889816	3.7249999
31374	1	27.5	0	3.85	0	50	2	1	25.299999	160.10001	64.800003	0	0	3.8499999	meat	6.4462118	18.836332	62.159901	3.8499999
23254	3	60	0	10.8	0	56	2	1	26.799999	166.39999	74.300003	0	0	3.5999999	meat	7.5342469	15.068494	67.123291	3.5999999
39535	0	0	0	0	0	34	2	1	21.700001	171.5	63.799999		0		meat	43.876404	53.651684	2.47191
33314	8	160	0	28.8	0	44	2	1	28.5	159.5	72.5	0	0	3.5999999	meat	7.5342469	15.068494	67.123291	3.5999999
34434	2	42	0	159.6	0	28	2	2	36.700001	160.39999	94.5	0	0	79.800003	meat	65.432755	28.811382	5.7558575	79.800003
31524	3	65	0	94.31999999999999	0	28	2	1	33.5	161.7	87.699997	0	0	31.440001	meat	55.406071	22.977852	20.344545	31.440001
36744	1	7	0	1.26	0	40	2	1	27.1	165.5	74.300003	0	0	1.26	meat	7.5342469	15.068494	67.123291	1.26
14006	1	34	0	6.12	0	53	2	1	30.299999	163.5	81.099998	0	0	6.1199999	meat	7.5342469	15.068494	67.123291	6.1199999
30344	2	32.5	0	7.15	0	37	1	2	31.700001	166.2	87.699997	0	0	3.575	meat	28.657314	19.438877	43.08617	3.575
23254	1	27.5	0	3.85	0	56	2	1	26.799999	166.39999	74.300003	0	0	3.8499999	meat	6.4462118	18.836332	62.159901	3.8499999
31196	2	42	0	159.6	0	50	1	1	37.299999	191.7	136.89999	0	0	79.800003	meat	65.432755	28.811382	5.7558575	79.800003
33034	2	40	0	7.2	0	18	2	1	22.4	165.60001	61.299999	0	0	3.5999999	meat	7.5342469	15.068494	67.123291	3.5999999
36744	3	68.34999999999999	0	36.684	0	40	2	1	27.1	165.5	74.300003	0	0	12.228	meat	13.190639	57.862164	26.207209	12.228
33314	1	27.5	0	3.85	0	44	2	1	28.5	159.5	72.5	0	0	3.8499999	meat	6.4462118	18.836332	62.159901	3.8499999
27416	1	5	0	3.3	0	42	1	1	28.700001	168.39999	81.5	0	0	3.3	meat	33.918304	19.581598	38.568314	3.3
34734	1	27.5	0	3.85	0	32	2	2	32.900002	160	84.199997	0	0	3.8499999	meat	6.4462118	18.836332	62.159901	3.8499999
33424	0	0	0	0	0	41	1	1	21.5	169.7	61.900002		0		meat	43.876404	53.651684	2.47191
36657	13	139	0	22.82	0	50	2	1	30.6	167.60001	86	0	0	1.7553846	meat	7.044641	16.763985	64.889816	1.7553846
38914	1	112	0	271.04	0	20	2	2	33.299999	169.89999	96.199997	0	0	271.04001	meat	37.855362	19.368246	41.363258	271.04001
1928	1	112	0	271.04	0	47	2	2	29.700001	158.60001	74.699997	0	0	271.04001	meat	37.855362	19.368246	41.363258	271.04001
16431	1	112	0	271.04	0	56	2	1	39.200001	157.3	97	0	0	271.04001	meat	37.855362	19.368246	41.363258	271.04001
20059	1	112	0	271.04	0	44	1	2	34.900002	182.10001	115.6	0	0	271.04001	meat	37.855362	19.368246	41.363258	271.04001
36474	1	112	0	271.04	0	53	2	2	37	162.8	98.099998	0	0	271.04001	meat	37.855362	19.368246	41.363258	271.04001
8894	1	112	0	271.04	0	50	2	1	28.299999	157.8	70.5	0	0	271.04001	meat	37.855362	19.368246	41.363258	271.04001
35385	1	112	0	271.04	0	50	2	2	37.5	167.7	105.5	0	0	271.04001	meat	37.855362	19.368246	41.363258	271.04001
20059	1	112	0	271.04	0	44	1	2	34.900002	182.10001	115.6	0	0	271.04001	meat	37.855362	19.368246	41.363258	271.04001
16431	1	112	0	271.04	0	56	2	1	39.200001	157.3	97	0	0	271.04001	meat	37.855362	19.368246	41.363258	271.04001
13767	1	112	0	271.04	0	52	2	2	30.799999	156.89999	75.800003	0	0	271.04001	meat	37.855362	19.368246	41.363258	271.04001
16582	1	112	112	271.04	271.04	65	2	1	30.799999	157.3	76.099998	1	0	271.04001	meat	37.855362	19.368246	41.363258	271.04001
20059	1	112	0	271.04	0	44	1	2	34.900002	182.10001	115.6	0	0	271.04001	meat	37.855362	19.368246	41.363258	271.04001
8894	1	112	0	271.04	0	50	2	1	28.299999	157.8	70.5	0	0	271.04001	meat	37.855362	19.368246	41.363258	271.04001
38023	1	112	0	271.04	0	28	2	2	39.400002	165.8	108.2	0	0	271.04001	meat	37.855362	19.368246	41.363258	271.04001
36267	1	112	0	271.04	0	21	2	2	35.900002	155.2	86.400002	0	0	271.04001	meat	37.855362	19.368246	41.363258	271.04001
37597	1	112	0	271.04	0	27	2	1	34.5	156.7	84.699997	0	0	271.04001	meat	37.855362	19.368246	41.363258	271.04001
[truncated: 423 more rows]
